# Supplementary material for: Genome sequencing and assessment of plant growth-promoting properties of a Serratia marcescens strain isolated from vermicompost
Source: BMC Genomics. 2018 Oct 16;19:750. doi: 10.1186/s12864-018-5130-y (PMC6192313; doi:10.1186/s12864-018-5130-y)
Supplement: Supplementary file 1 — Figure S1. Time-course (24, 48, 120 and 288 h) dual growth of S. marcescens UENF-22GI with the phytopathogenic Fusarium solani on potato dextrose agar (PDA) solid medium. Note that F. solani colony growth (i.e. spread) was reduced by S. marcescens UENF-22GI, which in contrast was not significantly affected by the fungus, despite some alterations in the pigmentation patterns. At the bottom line, we show that S. marcescens UENF-22GI does not counter the growth of the beneficial saprophytic fungus Trichoderma sp.. We also observed a depigmentation of the S. marcescens UENF-22GI colony and its spread on the plate surrounding Trichoderma sp.. Finally, we used another bacteria species, Herbaspirillum seropedicae, to demonstrate that the S. marcescens UENF-22GI effects on Fusarium are not spurious or merely due to physical occupation of the Petri dish. Figure S2. General genomic features of S. marcescens UENF-22GI. a) Total length, number of protein-coding, tRNA and rRNA genes are represented, as well as the GC skew across the genome; b) BUSCO genome completeness assessment using 781 single-copy genes from the Enterobacteriales reference dataset. Figure S3. a) Maximum likelihood phylogenetic tree reconstructed with the alignments of the protein products of the 1815 core genes identified using 238 S. marcescens isolates. The tree was built with FastTree 2.1 (https://doi.org/10.1371/journal.pone.0009490). Branch labels represent SH local support values. The purple shaded box delimits the clade containing S. marcescens UENF-22GI and is mostly comprised of non-clinical strains; b) Clustering analysis of S. marcescens strains using Average nucleotide identity (ANI). This analysis also supports that S. marcescens UENF-22GI belongs to a mostly non-clinical clade. Figure S4. Plant growth-promoting operons found in the S. marcescens UENF-22GI genome. a) biosynthesis of pqq; b) phosphate transport system; c) poly-beta-1,6-N-acetyl-glucosamine biosynthesis; d) bacterial cellulose bio [file 12864_2018_5130_MOESM1_ESM.zip]

Archive with 6 entries (6 files):
- additionalFile1.pdf
- TS1.xlsx
- TS2.xlsx
- TS3.xlsx
- TS4.xlsx
- TS5.xlsx
