# Supplementary material for: Genome sequencing and assessment of plant growth-promoting properties of a Serratia marcescens strain isolated from vermicompost
Source: BMC Genomics. 2018 Oct 16;19:750. doi: 10.1186/s12864-018-5130-y (PMC6192313; doi:10.1186/s12864-018-5130-y)
Supplement: Supplementary file 1 — Figure S1. Time-course (24, 48, 120 and 288 h) dual growth of S. marcescens UENF-22GI with the phytopathogenic Fusarium solani on potato dextrose agar (PDA) solid medium. Note that F. solani colony growth (i.e. spread) was reduced by S. marcescens UENF-22GI, which in contrast was not significantly affected by the fungus, despite some alterations in the pigmentation patterns. At the bottom line, we show that S. marcescens UENF-22GI does not counter the growth of the beneficial saprophytic fungus Trichoderma sp.. We also observed a depigmentation of the S. marcescens UENF-22GI colony and its spread on the plate surrounding Trichoderma sp.. Finally, we used another bacteria species, Herbaspirillum seropedicae, to demonstrate that the S. marcescens UENF-22GI effects on Fusarium are not spurious or merely due to physical occupation of the Petri dish. Figure S2. General genomic features of S. marcescens UENF-22GI. a) Total length, number of protein-coding, tRNA and rRNA genes are represented, as well as the GC skew across the genome; b) BUSCO genome completeness assessment using 781 single-copy genes from the Enterobacteriales reference dataset. Figure S3. a) Maximum likelihood phylogenetic tree reconstructed with the alignments of the protein products of the 1815 core genes identified using 238 S. marcescens isolates. The tree was built with FastTree 2.1 (https://doi.org/10.1371/journal.pone.0009490). Branch labels represent SH local support values. The purple shaded box delimits the clade containing S. marcescens UENF-22GI and is mostly comprised of non-clinical strains; b) Clustering analysis of S. marcescens strains using Average nucleotide identity (ANI). This analysis also supports that S. marcescens UENF-22GI belongs to a mostly non-clinical clade. Figure S4. Plant growth-promoting operons found in the S. marcescens UENF-22GI genome. a) biosynthesis of pqq; b) phosphate transport system; c) poly-beta-1,6-N-acetyl-glucosamine biosynthesis; d) bacterial cellulose bio [file 12864_2018_5130_MOESM1_ESM.zip › TS1.xlsx]

## Sheet: Plan1
Supplementary material
Table S1: Genomes used in this study
Strain names	IDs	Source	Country	Reference
S. marcescens Db11	NZ_HG326223.1	Drosophila melanogaster	Sweden	DOI: 10.1093/gbe/evu160
S. marcescens WW4	NC_020211.1	paper machine waste water	Taiwan	PMID: 23558532
S. marcescens FDAARGOS_65	NZ_CP026050.1	clinical	USA	Biosample: SAMN02934514
S. marcescens SM39	NZ_AP013063.1	clinical	Japan	DOI: 10.1093/gbe/evu160
S. marcescens CAV1492	NZ_CP011642.1	clinical	USA	Biosample: SAMN03733805
S. marcescens RSC-14	NZ_CP012639.1	Solanum nigrum	South Korea	https://doi.org/10.1371/journal.pone.0171534
S. marcescens SmUNAM836	NZ_CP012685.1	clinical	Mexico	PMID: 26798087
S. marcescens B3R3	NZ_CP013046.2	Zea mays	China	https://doi.org/10.1111/jph.12366
S. marcescens UMH1	NZ_CP018915.1	clinical	USA	https://doi.org/10.1128/mBio.00740-17
S. marcescens UMH2	NZ_CP018924.1	clinical	USA	https://doi.org/10.1128/mBio.00740-17
S. marcescens UMH3	NZ_CP018925.1	clinical	USA	https://doi.org/10.1128/mBio.00740-17
S. marcescens UMH5	NZ_CP018917.1	clinical	USA	https://doi.org/10.1128/mBio.00740-17
S. marcescens UMH6	NZ_CP018926.1	clinical	USA	https://doi.org/10.1128/mBio.00740-17
S. marcescens UMH7	NZ_CP018919.1	clinical	USA	https://doi.org/10.1128/mBio.00740-17
S. marcescens UMH8	NZ_CP018927.1	clinical	USA	https://doi.org/10.1128/mBio.00740-17
S. marcescens UMH9	NZ_CP018923.1	clinical	USA	https://doi.org/10.1128/mBio.00740-17
S. marcescens UMH10	NZ_CP018928.1	clinical	USA	https://doi.org/10.1128/mBio.00740-17
S. marcescens UMH11	NZ_CP018929.1	clinical	USA	https://doi.org/10.1128/mBio.00740-17
S. marcescens UMH12	NZ_CP018930.1	clinical	USA	https://doi.org/10.1128/mBio.00740-17
S. marcescens SMB2099	NZ_HG738868.1	clinical	Germany	Biosample: SAMN06311524
S. marcescens 1274	NZ_CP019927.1	Agave sisalana	Brazil	Biosample: SAMN06297994
S. marcescens S217	NZ_CP021984.1	contaminated soil	India	Biosample: SAMN07187733
S. marcescens AS1	NZ_CP010584.1	clinical	China	Biosample: SAMN03262644
S. marcescens MSU97	GCA_001902635.1	plant	Venezuela	10.1128/genomeA.01752-16
S. marcescens ATCC14041	GCA_000695485.1	unknown	China	10.1128/genomeA.00590-14
S. marcescens ATCC13880	GCA_000735445.1	unknown	USA	Biosample: SAMN02743269
S. marcescens VGH107	GCA_000342205.1	snake-bite wound	Taiwan	10.1128/genomeA.00249-13
S. marcescens EGD-HP20	GCA_002265665.1	waste water	India	10.1002/jobm.201700474
S. marcescens CDC_813-60	GCA_000743395.1	unknown	USA	Biosample: SAMN02872852
S. marcescens LCT-262	GCA_000442375.1	unknown	China	Biosample: SAMN02469362
S. marcescens LCT-213	GCA_000264275.1	China General Microbiological Culture Collection Center	China	10.1128/JB.00933-12
S. marcescens LCT-166	GCA_000442455.1	outer space	China	10.1128/genomeA.00069-14
Serratia sp. FS14	NZ_CP005927.1	Atractylodes macrocephala Koidz	China	10.1371/journal.pone.0123061
Serratia sp. JKS296	GCA_900215445.1	unknown	USA	Biosample: SAMN06272783
