# Supplementary material for: Genome sequencing and assessment of plant growth-promoting properties of a Serratia marcescens strain isolated from vermicompost
Source: BMC Genomics. 2018 Oct 16;19:750. doi: 10.1186/s12864-018-5130-y (PMC6192313; doi:10.1186/s12864-018-5130-y)
Supplement: Supplementary file 1 — Figure S1. Time-course (24, 48, 120 and 288 h) dual growth of S. marcescens UENF-22GI with the phytopathogenic Fusarium solani on potato dextrose agar (PDA) solid medium. Note that F. solani colony growth (i.e. spread) was reduced by S. marcescens UENF-22GI, which in contrast was not significantly affected by the fungus, despite some alterations in the pigmentation patterns. At the bottom line, we show that S. marcescens UENF-22GI does not counter the growth of the beneficial saprophytic fungus Trichoderma sp.. We also observed a depigmentation of the S. marcescens UENF-22GI colony and its spread on the plate surrounding Trichoderma sp.. Finally, we used another bacteria species, Herbaspirillum seropedicae, to demonstrate that the S. marcescens UENF-22GI effects on Fusarium are not spurious or merely due to physical occupation of the Petri dish. Figure S2. General genomic features of S. marcescens UENF-22GI. a) Total length, number of protein-coding, tRNA and rRNA genes are represented, as well as the GC skew across the genome; b) BUSCO genome completeness assessment using 781 single-copy genes from the Enterobacteriales reference dataset. Figure S3. a) Maximum likelihood phylogenetic tree reconstructed with the alignments of the protein products of the 1815 core genes identified using 238 S. marcescens isolates. The tree was built with FastTree 2.1 (https://doi.org/10.1371/journal.pone.0009490). Branch labels represent SH local support values. The purple shaded box delimits the clade containing S. marcescens UENF-22GI and is mostly comprised of non-clinical strains; b) Clustering analysis of S. marcescens strains using Average nucleotide identity (ANI). This analysis also supports that S. marcescens UENF-22GI belongs to a mostly non-clinical clade. Figure S4. Plant growth-promoting operons found in the S. marcescens UENF-22GI genome. a) biosynthesis of pqq; b) phosphate transport system; c) poly-beta-1,6-N-acetyl-glucosamine biosynthesis; d) bacterial cellulose bio [file 12864_2018_5130_MOESM1_ESM.zip › TS2.xlsx]

## Sheet: Plan1
Unique Serratia marcescens UENF22-GI genes	gene prediction	coordinates
AK961_00135	hypothetical protein	32913..33179
AK961_00400	addiction module toxin RelE	76300..76629
AK961_00405	hypothetical protein	76964..77758
AK961_01290	hypothetical protein	273026..273232
AK961_02105	hypothetical protein	436034..436510
AK961_02320	hypothetical protein	485474..485833
AK961_02860	hypothetical protein	611293..613449
AK961_03490	hypothetical protein	743718..744053
AK961_03570	hypothetical protein	772181..772366
AK961_03575	hypothetical protein	772402..774210
AK961_03580	NTPase KAP	774541..776478
AK961_03585	hypothetical protein	776776..777321
AK961_03590	hypothetical protein	779307..779549
AK961_03595	hypothetical protein	779550..780140
AK961_03600	hypothetical protein	780494..780709
AK961_03605	hypothetical protein	781042..781422
AK961_03610	integrase	781425..782627
AK961_05650	hypothetical protein	1212788..1213231
AK961_05655	hypothetical protein	1213376..1214368
AK961_05660	hypothetical protein	1214474..1214941
AK961_05665	hypothetical protein	1214955..1215170
AK961_05670	hypothetical protein	1215167..1215676
AK961_05675	hypothetical protein	1216374..1217663
AK961_05870	hypothetical protein	1257201..1257452
AK961_07350	phenazine biosynthesis protein PhzF family	1589864..1590760
AK961_07360	hypothetical protein	1591785..1592474
AK961_08365	hypothetical protein	1817511..1817699
AK961_09475	alpha/beta hydrolase	2042223..2042588
AK961_09560	hypothetical protein	2057145..2057450
AK961_09800	hypothetical protein	2105262..2106356
AK961_09805	hypothetical protein	2106476..2106736
AK961_10370	hypothetical protein	2228241..2228588
AK961_10570	N-acetylmuramoyl-L-alanine amidase	2280871..2281728
AK961_10685	hypothetical protein	2301158..2301517
AK961_10695	phage repressor protein	2303692..2304261
AK961_10700	hypothetical protein	2305301..2305954
AK961_11035	hypothetical protein	2383022..2383204
AK961_11400	hypothetical protein	2465145..2465450
AK961_11425	histidine kinase	2469256..2470674
AK961_14170	hypothetical protein	3024419..3025516
AK961_14190	abortive phage resistance protein	3028550..3029467
AK961_14195	hypothetical protein	3029558..3030601
AK961_14200	resolvase	3030972..3031595
AK961_14205	hypothetical protein	3032035..3032964
AK961_14210	hypothetical protein	3033883..3034098
AK961_14625	pilus assembly protein	43995..44489
AK961_14585	hypothetical protein	36315..36644
AK961_15440	modification methylase	218115..219644
AK961_15465	hypothetical protein	224687..225112
AK961_15630	energy transducer TonB	254934..255680
AK961_17755	hypothetical protein	180397..180576
AK961_20655	chemotaxis protein CheY	168079..168777
AK961_20680	hypothetical protein	176271..176828
AK961_20735	hypothetical protein	188925..189170
AK961_20740	hypothetical protein	189167..189430
AK961_22105	hypothetical protein	177855..178256
AK961_22995	hypothetical protein	3653..3967
