# Supplementary material for: Genome sequencing and assessment of plant growth-promoting properties of a Serratia marcescens strain isolated from vermicompost
Source: BMC Genomics. 2018 Oct 16;19:750. doi: 10.1186/s12864-018-5130-y (PMC6192313; doi:10.1186/s12864-018-5130-y)
Supplement: Supplementary file 1 — Figure S1. Time-course (24, 48, 120 and 288 h) dual growth of S. marcescens UENF-22GI with the phytopathogenic Fusarium solani on potato dextrose agar (PDA) solid medium. Note that F. solani colony growth (i.e. spread) was reduced by S. marcescens UENF-22GI, which in contrast was not significantly affected by the fungus, despite some alterations in the pigmentation patterns. At the bottom line, we show that S. marcescens UENF-22GI does not counter the growth of the beneficial saprophytic fungus Trichoderma sp.. We also observed a depigmentation of the S. marcescens UENF-22GI colony and its spread on the plate surrounding Trichoderma sp.. Finally, we used another bacteria species, Herbaspirillum seropedicae, to demonstrate that the S. marcescens UENF-22GI effects on Fusarium are not spurious or merely due to physical occupation of the Petri dish. Figure S2. General genomic features of S. marcescens UENF-22GI. a) Total length, number of protein-coding, tRNA and rRNA genes are represented, as well as the GC skew across the genome; b) BUSCO genome completeness assessment using 781 single-copy genes from the Enterobacteriales reference dataset. Figure S3. a) Maximum likelihood phylogenetic tree reconstructed with the alignments of the protein products of the 1815 core genes identified using 238 S. marcescens isolates. The tree was built with FastTree 2.1 (https://doi.org/10.1371/journal.pone.0009490). Branch labels represent SH local support values. The purple shaded box delimits the clade containing S. marcescens UENF-22GI and is mostly comprised of non-clinical strains; b) Clustering analysis of S. marcescens strains using Average nucleotide identity (ANI). This analysis also supports that S. marcescens UENF-22GI belongs to a mostly non-clinical clade. Figure S4. Plant growth-promoting operons found in the S. marcescens UENF-22GI genome. a) biosynthesis of pqq; b) phosphate transport system; c) poly-beta-1,6-N-acetyl-glucosamine biosynthesis; d) bacterial cellulose bio [file 12864_2018_5130_MOESM1_ESM.zip › TS3.xlsx]

## Sheet: ANI
	UENF-22GI	WW4	JKS296	LCT-SM166	LCT-SM213	LCT-SM262	FS14	S2I7	EGD-HP20	VGH107	ATCC13880	ATCC14041	AS1	1274	RSC-14	B3R3	db11	MSU97	fdaargos	CDC_813-60	SM39	CAV1492	SMB2099	SmUNAM836	UMH1	UMH2	UMH3	UMH5	UMH6	UMH7	UMH8	UMH9	UMH10	UMH11	UMH12	S_liquefaciens_HUMV-21	S_liquefaciens_ATCC27592	S_fonticola_GS2	S_fonticola_DSM4576	S_plymuthica_4Rx13	S_plymuthica_AS9	S_rubidaea_NBRC103169	S_rubidaea_NCTC10848
UENF-22GI	1.0	0.967991	0.994347	0.994014	0.994217	0.993292	0.967789	0.968581	0.968544	0.968425	0.988086	0.99401	0.950527	0.951936	0.952651	0.968514	0.958314	0.934032	0.954789	0.988036	0.954597	0.951494	0.954664	0.954695	0.958056	0.952885	0.954183	0.951437	0.952539	0.952657	0.988669	0.954585	0.958251	0.958246	0.958213	0.836913	0.837164	0.812896	0.81278	0.845096	0.843698	0.832422	0.827739
WW4	0.968103	1	0.968724	0.967813	0.967614	0.967454	0.986515	0.992586	0.99196	0.983989	0.96818	0.967703	0.948769	0.949202	0.952255	0.980385	0.953856	0.933616	0.952573	0.968403	0.952807	0.949398	0.952864	0.953395	0.953123	0.952116	0.952667	0.948759	0.953088	0.952294	0.968187	0.953347	0.953317	0.953327	0.953544	0.837525	0.837587	0.812627	0.81297	0.84568	0.844113	0.832713	0.828056
JKS296	0.994224	0.968421	1	0.994042	0.994127	0.993438	0.967796	0.968802	0.968892	0.968197	0.987609	0.9939	0.950217	0.952	0.952679	0.967641	0.958458	0.933897	0.954996	0.987735	0.954111	0.950779	0.954719	0.954614	0.957993	0.952597	0.95451	0.951207	0.952661	0.952374	0.988932	0.954761	0.958401	0.958403	0.958381	0.837593	0.83768	0.813573	0.813334	0.84575	0.844175	0.833163	0.828663
LCT-SM166	0.994399	0.967549	0.994259	1	0.999767	0.99891	0.967621	0.968363	0.968348	0.968584	0.987642	0.99959	0.950402	0.951822	0.952395	0.968091	0.958465	0.933791	0.954696	0.987614	0.954097	0.951282	0.954177	0.954646	0.958241	0.952805	0.954109	0.951374	0.952432	0.952377	0.988272	0.954379	0.958448	0.95845	0.958491	0.836816	0.836971	0.812922	0.812126	0.845123	0.843501	0.832448	0.827858
LCT-SM213	0.994464	0.967574	0.994365	0.999761	1	0.998963	0.967708	0.968387	0.968418	0.96857	0.987739	0.999737	0.950269	0.951772	0.952435	0.968166	0.958492	0.933713	0.95469	0.987733	0.954175	0.951369	0.954171	0.954675	0.958215	0.952842	0.954101	0.951405	0.952508	0.952495	0.988356	0.954399	0.958512	0.958514	0.958537	0.836685	0.836678	0.812559	0.811979	0.844939	0.843388	0.832397	0.827742
LCT-SM262	0.993367	0.96714	0.993267	0.998743	0.99876	1	0.966951	0.967805	0.967704	0.967875	0.986545	0.998289	0.94999	0.951064	0.951661	0.967579	0.957484	0.933051	0.953966	0.986651	0.953474	0.950558	0.953621	0.954316	0.957546	0.951686	0.953449	0.95046	0.951438	0.951511	0.987186	0.953871	0.957765	0.957754	0.957619	0.838416	0.838735	0.81468	0.814518	0.846141	0.844463	0.833965	0.829209
FS14	0.96781	0.986257	0.967834	0.967687	0.967231	0.966864	1	0.986624	0.986939	0.982652	0.966956	0.967259	0.947887	0.948814	0.954107	0.979606	0.954303	0.93372	0.952292	0.967395	0.952623	0.949447	0.952026	0.952544	0.953101	0.954095	0.952282	0.948604	0.954426	0.954389	0.967621	0.952418	0.953208	0.953204	0.953522	0.83715	0.837414	0.812099	0.812231	0.845477	0.843385	0.832786	0.828072
S2I7	0.968514	0.992189	0.968876	0.968122	0.967709	0.967698	0.98633	1	0.992294	0.984277	0.968353	0.968003	0.949404	0.950008	0.95281	0.982638	0.954255	0.934321	0.953547	0.968634	0.954039	0.949981	0.95348	0.953879	0.953608	0.95296	0.953495	0.949868	0.95352	0.953356	0.968831	0.953821	0.953808	0.953817	0.954041	0.837673	0.83788	0.813194	0.813027	0.845862	0.844436	0.833458	0.828654
EGD-HP20	0.96862	0.991459	0.968799	0.968207	0.968091	0.96771	0.986784	0.992426	1	0.98437	0.967736	0.968236	0.949061	0.948941	0.952707	0.982586	0.954332	0.934165	0.952753	0.968534	0.953039	0.94884	0.95257	0.953704	0.953357	0.95275	0.953073	0.948388	0.953478	0.952147	0.968064	0.953435	0.953532	0.953548	0.953631	0.837491	0.837675	0.81264	0.812783	0.845812	0.844093	0.832757	0.828496
VGH107	0.968709	0.983942	0.96863	0.968694	0.968222	0.968323	0.982298	0.984502	0.984412	1	0.968204	0.96865	0.948441	0.949951	0.952247	0.981526	0.953787	0.934079	0.953364	0.968463	0.953087	0.949423	0.953361	0.953472	0.953427	0.952011	0.95276	0.949252	0.952259	0.951613	0.969306	0.953185	0.953972	0.953964	0.953428	0.836994	0.836797	0.810746	0.812069	0.844849	0.843254	0.832346	0.828004
ATCC13880	0.988364	0.968233	0.987935	0.987759	0.987746	0.987096	0.967765	0.968963	0.968528	0.968579	1	0.987843	0.950336	0.951996	0.952169	0.967443	0.959347	0.934139	0.954478	0.999978	0.954172	0.951596	0.954887	0.955076	0.959112	0.952199	0.954581	0.951761	0.952203	0.951908	0.993592	0.955311	0.959401	0.959462	0.959191	0.837377	0.837345	0.813129	0.813288	0.845859	0.844044	0.832034	0.82822
ATCC14041	0.994565	0.967803	0.994398	0.9998	0.999908	0.998976	0.967747	0.96849	0.968576	0.968614	0.987787	1	0.950841	0.951933	0.952709	0.968268	0.958552	0.934034	0.954928	0.987835	0.954294	0.951476	0.954322	0.95495	0.958385	0.953188	0.954208	0.951464	0.952552	0.952832	0.988472	0.954778	0.958611	0.958614	0.958626	0.83672	0.836746	0.812389	0.812249	0.844981	0.843451	0.832326	0.827582
AS1	0.951179	0.948863	0.95086	0.950969	0.951022	0.950379	0.94836	0.949926	0.949427	0.949132	0.950542	0.951014	1	0.988939	0.945021	0.947834	0.951783	0.940809	0.962451	0.951392	0.962001	0.979042	0.962281	0.96162	0.951767	0.944974	0.961903	0.9888	0.943078	0.944572	0.951838	0.962911	0.951794	0.951853	0.951793	0.838048	0.838241	0.812593	0.812228	0.846795	0.845148	0.832864	0.829198
1274	0.951253	0.948858	0.951966	0.951208	0.951214	0.950732	0.948739	0.950106	0.949196	0.949577	0.950907	0.951276	0.988261	1	0.944628	0.948121	0.951674	0.940363	0.962405	0.951784	0.962712	0.979095	0.962774	0.96319	0.951315	0.94422	0.962594	0.9928	0.943157	0.943917	0.951772	0.963175	0.951845	0.951847	0.95211	0.83793	0.837904	0.812284	0.812071	0.846868	0.844611	0.83322	0.828513
RSC-14	0.953173	0.952056	0.953328	0.952555	0.952645	0.951982	0.954313	0.953248	0.953085	0.952403	0.951873	0.95268	0.944836	0.945076	1	0.950892	0.952862	0.933239	0.945979	0.952245	0.946034	0.945779	0.945473	0.946062	0.952659	0.990024	0.945064	0.944364	0.985907	0.990328	0.952865	0.945617	0.953339	0.953404	0.953296	0.837679	0.837706	0.812446	0.81166	0.845925	0.843549	0.831929	0.827778
B3R3	0.969387	0.981408	0.968609	0.969173	0.968961	0.968502	0.980445	0.983736	0.9834	0.982635	0.968157	0.96876	0.947538	0.949217	0.951831	1	0.954386	0.932922	0.953085	0.968531	0.95307	0.94874	0.953082	0.953522	0.953201	0.951071	0.952793	0.948102	0.951698	0.9514	0.969156	0.953372	0.952995	0.952994	0.953588	0.837735	0.837523	0.811536	0.8112	0.845695	0.843817	0.832766	0.827551
db11	0.958325	0.953418	0.958423	0.95846	0.958239	0.957878	0.953945	0.954208	0.953946	0.95322	0.958929	0.958348	0.951103	0.952175	0.95279	0.953687	1	0.933352	0.952973	0.959143	0.9529	0.95123	0.95281	0.953301	0.990756	0.952397	0.952694	0.951489	0.953397	0.95278	0.959839	0.953005	0.990626	0.990622	0.990948	0.836657	0.836824	0.81217	0.813028	0.844604	0.843786	0.831091	0.827306
MSU97	0.934396	0.933083	0.934614	0.934197	0.934275	0.933487	0.93439	0.934368	0.933532	0.933607	0.933482	0.934327	0.939834	0.940328	0.933446	0.932451	0.933547	1	0.938931	0.934491	0.938889	0.938637	0.938654	0.938265	0.933014	0.932892	0.938623	0.940117	0.934197	0.932731	0.934934	0.938983	0.933231	0.933249	0.931897	0.837444	0.837954	0.812394	0.812947	0.845596	0.843661	0.830962	0.827164
fdaargos	0.954546	0.951982	0.954943	0.954201	0.954391	0.953453	0.952117	0.953451	0.952533	0.953126	0.95331	0.954182	0.961822	0.962629	0.945522	0.951968	0.953041	0.938514	1	0.954461	0.98764	0.960827	0.986711	0.986542	0.952346	0.945195	0.986226	0.961869	0.94428	0.94515	0.954449	0.986712	0.95293	0.952925	0.953332	0.838725	0.838647	0.812361	0.812852	0.847564	0.845168	0.834134	0.82916
CDC_813-60	0.988229	0.968184	0.987905	0.987786	0.987757	0.987054	0.967646	0.968985	0.968453	0.96843	0.999973	0.98779	0.950233	0.952002	0.952122	0.967465	0.959338	0.934059	0.954481	1	0.954024	0.951587	0.954836	0.955112	0.959087	0.952179	0.954468	0.95173	0.952046	0.951876	0.99352	0.955139	0.959443	0.959432	0.959204	0.837407	0.837354	0.813293	0.813456	0.845974	0.844351	0.832242	0.828435
SM39	0.954616	0.952313	0.954851	0.954121	0.954264	0.953673	0.95267	0.954173	0.952657	0.952836	0.953278	0.953976	0.961149	0.962843	0.945721	0.951911	0.953222	0.9385	0.987597	0.954264	1	0.960109	0.987899	0.987328	0.952536	0.945411	0.986714	0.961663	0.944376	0.945105	0.954085	0.988354	0.953134	0.953135	0.952973	0.838668	0.838086	0.813398	0.81304	0.847443	0.846144	0.833538	0.829814
CAV1492	0.950714	0.948258	0.950432	0.950078	0.950278	0.949511	0.948569	0.949191	0.948155	0.948532	0.949706	0.950397	0.976757	0.979285	0.944927	0.946918	0.950121	0.938389	0.960266	0.950384	0.959587	1	0.96043	0.959967	0.950174	0.944263	0.960505	0.978768	0.944322	0.944515	0.951304	0.961243	0.950551	0.950556	0.950384	0.837611	0.83826	0.812755	0.812312	0.84585	0.844993	0.832829	0.828917
SMB2099	0.954335	0.952169	0.954802	0.953818	0.954045	0.953214	0.951987	0.953386	0.952163	0.952551	0.953731	0.953595	0.960945	0.962463	0.945217	0.951804	0.952695	0.938349	0.986662	0.95455	0.987477	0.960829	1	0.989525	0.952272	0.944833	0.989124	0.962454	0.943685	0.945093	0.954749	0.989313	0.952746	0.952741	0.952778	0.838507	0.838653	0.812474	0.812135	0.846986	0.845346	0.833219	0.82924
SmUNAM836	0.954088	0.952076	0.954339	0.953781	0.953723	0.95315	0.952106	0.953137	0.952804	0.952532	0.953501	0.953746	0.960229	0.963194	0.945289	0.951755	0.952817	0.937792	0.986265	0.954394	0.986951	0.960388	0.989404	1	0.952447	0.944873	0.990527	0.962667	0.94379	0.945387	0.95454	0.990814	0.953022	0.953009	0.952914	0.838726	0.838579	0.812719	0.812269	0.847511	0.845569	0.833648	0.828832
UMH1	0.958386	0.952854	0.958724	0.958387	0.95824	0.957755	0.953223	0.953619	0.953347	0.953113	0.958565	0.958494	0.951375	0.952032	0.952782	0.952718	0.990857	0.933117	0.952989	0.958967	0.952666	0.950723	0.952969	0.95311	1	0.95222	0.952833	0.951643	0.953533	0.952444	0.959804	0.952983	0.991538	0.991539	0.991362	0.836524	0.836926	0.812651	0.812898	0.844839	0.843551	0.831385	0.827371
UMH2	0.952959	0.951662	0.953069	0.952373	0.952458	0.951749	0.954144	0.953117	0.952653	0.951991	0.95131	0.952447	0.944571	0.944873	0.990018	0.949828	0.952517	0.932811	0.945392	0.951998	0.945639	0.945173	0.945016	0.945431	0.9522	1	0.944738	0.945341	0.986268	0.990318	0.952512	0.945265	0.952594	0.952603	0.952502	0.83716	0.837766	0.81148	0.811384	0.84599	0.84383	0.83158	0.827467
UMH3	0.953935	0.952079	0.954313	0.953655	0.953464	0.953009	0.952138	0.953242	0.952755	0.952156	0.953278	0.953529	0.961034	0.962932	0.944912	0.951209	0.952738	0.938699	0.985965	0.954136	0.986906	0.961058	0.989343	0.990652	0.952439	0.944756	1	0.962518	0.943425	0.944738	0.954282	0.991191	0.952943	0.952932	0.952475	0.839446	0.838806	0.81258	0.812244	0.84737	0.845506	0.834329	0.829218
UMH5	0.951231	0.948925	0.951392	0.950975	0.95117	0.950596	0.948605	0.950215	0.948768	0.949523	0.951102	0.950903	0.988502	0.99381	0.944697	0.947841	0.951856	0.940513	0.962331	0.95171	0.96202	0.979187	0.963024	0.963415	0.951564	0.945196	0.962908	1	0.943274	0.944822	0.952003	0.963258	0.951906	0.951912	0.952038	0.837683	0.8383	0.812539	0.812066	0.846888	0.844659	0.832339	0.82846
UMH6	0.952691	0.952815	0.952769	0.952169	0.952223	0.951369	0.954611	0.953411	0.953368	0.95192	0.951539	0.952436	0.942304	0.943335	0.985518	0.950962	0.953231	0.933449	0.94446	0.952026	0.944309	0.944358	0.943934	0.944364	0.953415	0.985908	0.943199	0.942671	1	0.986612	0.952335	0.944073	0.953534	0.953537	0.953183	0.837743	0.837789	0.812081	0.812275	0.845065	0.84394	0.832806	0.828453
UMH7	0.952931	0.952364	0.952945	0.952387	0.951788	0.951541	0.954044	0.953293	0.952627	0.951645	0.951586	0.952406	0.944016	0.944501	0.990315	0.950531	0.952484	0.932869	0.945416	0.952314	0.945522	0.945202	0.945794	0.945708	0.952328	0.990255	0.944397	0.944367	0.986519	1	0.952847	0.945335	0.952261	0.952327	0.952577	0.836997	0.837896	0.81226	0.812076	0.845777	0.843339	0.831942	0.827555
UMH8	0.98855	0.967768	0.988781	0.98804	0.988157	0.987503	0.967536	0.968821	0.968146	0.968764	0.992967	0.988099	0.950977	0.952012	0.952196	0.968283	0.959482	0.93432	0.954467	0.993052	0.954045	0.951819	0.954841	0.955014	0.959291	0.952392	0.954424	0.951848	0.952018	0.952171	1	0.955032	0.959622	0.959613	0.959571	0.837778	0.83773	0.813582	0.813328	0.845854	0.844252	0.832594	0.828167
UMH9	0.954136	0.952131	0.954453	0.953957	0.953793	0.953212	0.952006	0.953295	0.952577	0.952347	0.95376	0.953936	0.962061	0.963343	0.945094	0.951503	0.952727	0.938456	0.98656	0.954491	0.987984	0.961612	0.989348	0.990835	0.952539	0.94473	0.99123	0.962926	0.943979	0.945349	0.954442	1	0.952865	0.952853	0.952847	0.838801	0.83882	0.813009	0.812223	0.847473	0.845449	0.833598	0.829215
UMH10	0.958003	0.952451	0.958392	0.957751	0.958143	0.957306	0.952895	0.953484	0.952955	0.953335	0.958317	0.957974	0.951157	0.952146	0.952911	0.95191	0.99052	0.933419	0.952775	0.958697	0.952668	0.950806	0.952986	0.953274	0.991308	0.952224	0.952751	0.951617	0.953524	0.952308	0.959416	0.952848	1	0.999997	0.991408	0.836054	0.836715	0.812346	0.812483	0.844741	0.843528	0.831637	0.827109
UMH11	0.958003	0.952451	0.958397	0.957752	0.958143	0.957306	0.952895	0.953484	0.952955	0.953335	0.958318	0.957974	0.951156	0.952145	0.952915	0.95191	0.99052	0.93342	0.952775	0.958697	0.952668	0.950805	0.952986	0.953276	0.991308	0.952224	0.952751	0.951617	0.953524	0.952309	0.959416	0.952848	0.999997	1	0.991408	0.836055	0.836715	0.812346	0.812483	0.844742	0.843528	0.831637	0.827109
UMH12	0.957819	0.953121	0.958253	0.958112	0.957896	0.957351	0.953108	0.953736	0.953144	0.952926	0.95833	0.958051	0.950822	0.952314	0.952831	0.952434	0.990519	0.931668	0.953472	0.958832	0.952917	0.950776	0.953089	0.953504	0.99085	0.952058	0.952628	0.951307	0.952997	0.952267	0.959629	0.953287	0.991116	0.991131	1	0.83597	0.836524	0.812274	0.812586	0.844947	0.843328	0.83145	0.827211
S_liquefaciens_HUMV-21	0.837121	0.837074	0.837849	0.836693	0.83626	0.83731	0.837313	0.837574	0.83686	0.836507	0.836245	0.836666	0.836911	0.838094	0.837814	0.837415	0.836275	0.836649	0.838625	0.837253	0.838368	0.837706	0.839029	0.838831	0.836811	0.837721	0.839267	0.838423	0.837743	0.837196	0.837769	0.838964	0.836306	0.836325	0.836238	1	0.989019	0.812984	0.812677	0.866642	0.86694	0.815934	0.813453
S_liquefaciens_ATCC27592	0.837441	0.836882	0.837715	0.836601	0.836107	0.837415	0.837184	0.837377	0.836648	0.835868	0.836147	0.836556	0.837043	0.837949	0.837745	0.836791	0.836079	0.836397	0.838199	0.836778	0.837652	0.837476	0.838521	0.838103	0.836515	0.837694	0.838278	0.838262	0.837566	0.837526	0.837556	0.838643	0.836283	0.836309	0.835917	0.988707	1	0.813154	0.812673	0.866976	0.867088	0.815092	0.813023
S_fonticola_GS2	0.813363	0.812311	0.813121	0.811775	0.811537	0.81335	0.812004	0.813528	0.81098	0.810934	0.81124	0.811911	0.811871	0.812409	0.812224	0.811169	0.811981	0.812224	0.813004	0.812389	0.813777	0.811982	0.812816	0.813604	0.811908	0.812062	0.813354	0.81245	0.812539	0.812365	0.81365	0.813959	0.811882	0.811839	0.812163	0.812229	0.812938	1	0.955931	0.816594	0.815179	0.802629	0.802724
S_fonticola_DSM4576	0.813406	0.813932	0.813995	0.812172	0.811977	0.814095	0.812396	0.814332	0.812562	0.811816	0.812243	0.812753	0.812187	0.812902	0.812705	0.811766	0.813501	0.812905	0.813412	0.813879	0.813859	0.812468	0.813457	0.814538	0.812454	0.812099	0.814112	0.812614	0.813515	0.813397	0.814028	0.814144	0.812159	0.812094	0.813134	0.81317	0.813566	0.955986	1	0.817526	0.816344	0.803464	0.803327
S_plymuthica_4Rx13	0.844818	0.845277	0.845395	0.844633	0.843773	0.844988	0.844918	0.845771	0.844978	0.843933	0.844712	0.844403	0.845104	0.846282	0.84562	0.844085	0.84419	0.844645	0.846901	0.845639	0.846888	0.845094	0.846294	0.846989	0.844938	0.845783	0.846409	0.847064	0.844875	0.845391	0.846246	0.846667	0.844547	0.844564	0.844611	0.866923	0.867245	0.817099	0.816321	1	0.964455	0.82061	0.818725
S_plymuthica_AS9	0.843297	0.843174	0.843552	0.842664	0.841531	0.84331	0.842274	0.843896	0.842807	0.841752	0.842666	0.842358	0.843298	0.843325	0.842774	0.841989	0.842604	0.843037	0.844506	0.843362	0.844862	0.843804	0.844153	0.845525	0.843127	0.843141	0.844371	0.843763	0.842959	0.84276	0.843693	0.844969	0.842772	0.84282	0.842608	0.866113	0.867012	0.815124	0.814422	0.964079	1	0.819458	0.816609
S_rubidaea_NBRC103169	0.831794	0.831141	0.831959	0.830994	0.83054	0.831441	0.831977	0.831756	0.831012	0.829912	0.829638	0.831918	0.831067	0.832278	0.831334	0.83098	0.829841	0.830516	0.832783	0.831408	0.832542	0.831282	0.831936	0.833136	0.8303	0.830454	0.833439	0.83144	0.831746	0.831511	0.831974	0.833115	0.830368	0.83039	0.830991	0.815885	0.814587	0.802364	0.801854	0.820719	0.81971	1	0.923305
S_rubidaea_NCTC10848	0.82768	0.827102	0.827927	0.826851	0.826137	0.827255	0.827925	0.82777	0.826837	0.825543	0.82599	0.82754	0.827605	0.827681	0.826732	0.826146	0.82543	0.825714	0.82818	0.827475	0.829005	0.828104	0.828296	0.828826	0.826233	0.826783	0.828577	0.827695	0.827514	0.827096	0.827458	0.828796	0.825786	0.825802	0.826235	0.813251	0.813395	0.802075	0.801589	0.818506	0.816991	0.923692	1

## Sheet: AAI
	UENF-22GI	WW4	JKS296	LCT-SM166	LCT-SM213	LCT-SM262	FS14	S2I7	EGD-HP20	VGH107	ATCC13880	ATCC14041	AS1	1274	RSC-14	B3R3	db11	MSU97	fdaargos	CDC_813-60	SM39	CAV1492	SMB2099	SmUNAM836	UMH1	UMH2	UMH3	UMH5	UMH6	UMH7	UMH8	UMH9	UMH10	UMH11	UMH12	S_liquefaciens_HUMV-21	S_liquefaciens_ATCC27592	S_fonticola_GS2	S_fonticola_DSM4576	S_plymuthica_4Rx13	S_plymuthica_AS9	S_rubidaea_NBRC103169	S_rubidaea_NCTC10848
UENF-22GI	1	0.9814	0.9963	0.9962	0.9961	0.9946	0.9805	0.9822	0.9813	0.981	0.9916	0.9963	0.9703	0.9707	0.9717	0.9798	0.9766	0.9582	0.9717	0.9915	0.9716	0.969	0.9727	0.9716	0.977	0.9716	0.9714	0.9709	0.9716	0.9709	0.9917	0.9724	0.9759	0.9759	0.9768	0.8859	0.8853	0.8524	0.8518	0.8851	0.8839	0.8454	0.8463
WW4	0.9814	1	0.9809	0.9803	0.9803	0.9789	0.991	0.9956	0.9936	0.9894	0.9811	0.9804	0.9672	0.9976	0.9711	0.9869	0.9733	0.9579	0.9703	0.9811	0.9682	0.9681	0.9707	0.9693	0.9735	0.9707	0.9678	0.9699	0.9685	0.9702	0.9794	0.9704	0.9724	0.9724	0.9735	0.8832	0.8846	0.8505	0.8499	0.8846	0.8828	0.8439	0.8446
JKS296	0.9963	0.9809	1	0.9963	0.9963	0.9947	0.9804	0.9824	0.981	0.9802	0.9914	0.9964	0.9695	0.9707	0.971	0.9785	0.9764	0.9587	0.9714	0.9913	0.9684	0.9647	0.9728	0.9701	0.9764	0.9711	0.9716	0.9699	0.9713	0.9695	0.9922	0.9724	0.9754	0.9753	0.9752	0.8847	0.885	0.8504	0.8518	0.8832	0.8837	0.8462	0.8461
LCT-SM166	0.9962	0.9803	0.9963	1	1	0.9979	0.9801	0.9818	0.9807	0.9808	0.9914	1	0.9702	0.9704	0.9716	0.9797	0.9766	0.9575	0.9708	0.9912	0.971	0.9684	0.9724	0.9715	0.9773	0.9717	0.9712	0.971	0.9718	0.9706	0.9913	0.9718	0.976	0.9759	0.9767	0.8859	0.8858	0.8509	0.8518	0.8852	0.8838	0.8459	0.8466
LCT-SM213	0.9961	0.9803	0.9963	1	1	0.998	0.9801	0.9817	0.9807	0.9809	0.9915	0.9999	0.9702	0.9703	0.9715	0.9797	0.9767	0.9574	0.9709	0.9914	0.971	0.9682	0.9724	0.9714	0.9773	0.9716	0.9712	0.9709	0.9717	0.9704	0.9914	0.9719	0.9759	0.9759	0.9768	0.8856	0.8856	0.8508	0.8517	0.8851	0.8835	0.8455	0.8462
LCT-SM262	0.9946	0.9789	0.9947	0.9979	0.998	1	0.9786	0.9806	0.979	0.9791	0.9893	0.998	0.9678	0.9681	0.9706	0.9783	0.9752	0.9556	0.9694	0.9892	0.97	0.9959	0.9713	0.9704	0.976	0.9705	0.9698	0.9687	0.9705	0.9692	0.9896	0.9706	0.9746	0.9745	0.975	0.8881	0.8876	0.8537	0.8535	0.887	0.8851	0.8479	0.8481
FS14	0.9805	0.991	0.9804	0.9801	0.9801	0.9786	1	0.9912	0.9913	0.9891	0.9805	0.9801	0.9683	0.9689	0.9725	0.9864	0.9747	0.9587	0.9714	0.9803	0.969	0.9683	0.9705	0.9706	0.9733	0.9724	0.9703	0.9685	0.9724	0.9716	0.9799	0.9701	0.9726	0.9726	0.9737	0.8854	0.8852	0.8512	0.8493	0.8854	0.8838	0.8456	0.8569
S2I7	0.9822	0.9956	0.9824	0.9818	0.9817	0.9806	0.9912	1	0.9954	0.9682	0.9832	0.9818	0.971	0.9711	0.9733	0.99	0.9753	0.9599	0.9727	0.9833	0.9723	0.9705	0.9726	0.9725	0.9754	0.973	0.9722	0.9718	0.9727	0.9733	0.9825	0.9721	0.9751	0.9751	0.9756	0.8865	0.8863	0.8538	0.8525	0.8871	0.8862	0.847	0.8484
EGD-HP20	0.9813	0.9936	0.981	0.9807	0.9807	0.979	0.9913	0.9954	1	0.9899	0.9797	0.981	0.968	0.9683	0.9716	0.9892	0.9736	0.9585	0.9708	0.9796	0.9691	0.9686	0.9691	0.9704	0.9736	0.9714	0.9696	0.9685	0.9699	0.9702	0.9786	0.9712	0.9728	0.9728	0.9737	0.8849	0.8858	0.8514	0.8516	0.886	0.8845	0.8448	0.8467
VGH107	0.981	0.9894	0.9802	0.9808	0.9809	0.9791	0.9891	0.9682	0.9899	1	0.9806	0.981	0.9682	0.9692	0.9712	0.986	0.973	0.9574	0.9709	0.9804	0.9692	0.9681	0.9712	0.9693	0.9725	0.9704	0.9694	0.9692	0.9699	0.9698	0.9802	0.9703	0.9726	0.9726	0.9723	0.8839	0.8828	0.8482	0.8455	0.8838	0.8827	0.8417	0.8448
ATCC13880	0.9916	0.9811	0.9914	0.9914	0.9915	0.9893	0.9805	0.9832	0.9797	0.9806	1	0.9916	0.9692	0.9684	0.9705	0.9788	0.9773	0.9571	0.9714	0.9999	0.9686	0.9667	0.9718	0.971	0.9776	0.9708	0.97	0.9711	0.9703	0.9705	0.9942	0.9718	0.9769	0.9769	0.9772	0.8833	0.8846	0.8482	0.8501	0.8831	0.8833	0.8429	0.8454
ATCC14041	0.9963	0.9804	0.9964	1	0.9999	0.998	0.9801	0.9818	0.981	0.981	0.9916	1	0.9703	0.9703	0.9717	0.9799	0.9767	0.9578	0.971	0.9915	0.9711	0.9686	0.9724	0.9716	0.9774	0.9717	0.9712	0.9711	0.9718	0.9707	0.9914	0.9721	0.976	0.976	0.9768	0.8856	0.8855	0.8519	0.8514	0.8852	0.8838	0.8452	0.8462
AS1	0.9703	0.9672	0.9695	0.9702	0.9702	0.9678	0.9683	0.971	0.968	0.9682	0.9692	0.9703	1	0.9879	0.9655	0.9661	0.9724	0.9604	0.9726	0.9693	0.9699	0.9805	0.9728	0.9712	0.9731	0.9651	0.9717	0.988	0.9649	0.9627	0.9685	0.9758	0.9724	0.9724	0.9719	0.8821	0.8845	0.8462	0.8467	0.882	0.8842	0.84	0.8428
1274	0.9707	0.9976	0.9707	0.9704	0.9703	0.9681	0.9689	0.9711	0.9683	0.9692	0.9684	0.9703	0.9879	1	0.966	0.9672	0.9724	0.9616	0.9742	0.9685	0.972	0.9829	0.9731	0.975	0.9726	0.9655	0.9729	0.9942	0.9625	0.9643	0.9681	0.9759	0.9707	0.9707	0.9724	0.884	0.8858	0.8499	0.8442	0.8863	0.8848	0.8404	0.8431
RSC-14	0.9717	0.9711	0.971	0.9716	0.9715	0.9706	0.9725	0.9733	0.9716	0.9712	0.9705	0.9717	0.9655	0.966	1	0.9703	0.9727	0.9595	0.966	0.9704	0.9642	0.9653	0.9653	0.9643	0.9636	0.9935	0.9636	0.9666	0.9892	0.9928	0.9699	0.9656	0.9722	0.9722	0.9719	0.8849	0.8862	0.8517	0.8489	0.8858	0.8847	0.8442	0.8443
B3R3	0.9798	0.9869	0.9785	0.9797	0.9797	0.9783	0.9864	0.99	0.9892	0.986	0.9788	0.9799	0.9661	0.9672	0.9703	1	0.9737	0.9556	0.9702	0.9712	0.9661	0.9621	0.9699	0.9679	0.9727	0.9686	0.9679	0.9658	0.9684	0.9669	0.9788	0.97	0.9713	0.9713	0.9722	0.8846	0.8843	0.8459	0.8426	0.8815	0.881	0.8439	0.8445
db11	0.9766	0.9733	0.9764	0.9766	0.9767	0.9752	0.9747	0.9753	0.9736	0.973	0.9773	0.9767	0.9724	0.9724	0.9727	0.9737	1	0.9589	0.9717	0.9772	0.9723	0.9702	0.9721	0.9716	0.9935	0.9725	0.9716	0.9723	0.9719	0.9722	0.9767	0.9725	0.9931	0.9931	0.9932	0.8843	0.8847	0.8524	0.8507	0.8849	0.8845	0.8441	0.8457
MSU97	0.9582	0.9579	0.9587	0.9575	0.9574	0.9556	0.9587	0.9599	0.9585	0.9574	0.9571	0.9578	0.9604	0.9616	0.9595	0.9556	0.9589	1	0.9588	0.9572	0.957	0.9585	0.959	0.9585	0.9585	0.9592	0.9584	0.9617	0.9578	0.9569	0.9562	0.9603	0.9586	0.9586	0.9571	0.8832	0.8841	0.8469	0.8492	0.8849	0.884	0.8447	0.8465
fdaargos	0.9717	0.9703	0.9714	0.9708	0.9709	0.9694	0.9714	0.9727	0.9708	0.9709	0.9714	0.971	0.9726	0.9742	0.966	0.9702	0.9717	0.9588	1	0.9715	0.9899	0.9723	0.9899	0.9893	0.9719	0.9638	0.9877	0.9759	0.9636	0.9648	0.9697	0.9903	0.971	0.971	0.9723	0.8849	0.8849	0.8491	0.8481	0.886	0.8833	0.8445	0.8453
CDC_813-60	0.9915	0.9811	0.9913	0.9912	0.9914	0.9892	0.9803	0.9833	0.9796	0.9804	0.9999	0.9915	0.9693	0.9685	0.9704	0.9712	0.9772	0.9572	0.9715	1	0.9682	0.9663	0.9717	0.9711	0.9775	0.9708	0.9701	0.9709	0.9702	0.9705	0.9937	0.972	0.9768	0.9768	0.9771	0.8835	0.8848	0.8478	0.8495	0.8833	0.8834	0.8427	0.8455
SM39	0.9716	0.9682	0.9684	0.971	0.971	0.97	0.969	0.9723	0.9691	0.9692	0.9686	0.9711	0.9699	0.972	0.9642	0.9661	0.9723	0.957	0.9899	0.9682	1	0.968	0.9861	0.9889	0.9718	0.9632	0.9878	0.9715	0.9609	0.9621	0.9685	0.9916	0.9711	0.9711	0.9718	0.884	0.8844	0.8463	0.8493	0.884	0.8832	0.8427	0.8453
CAV1492	0.969	0.9681	0.9647	0.9684	0.9682	0.9959	0.9683	0.9705	0.9686	0.9681	0.9667	0.9686	0.9805	0.9829	0.9653	0.9621	0.9702	0.9585	0.9723	0.9663	0.968	1	0.9717	0.9719	0.9692	0.9642	0.9711	0.9805	0.9644	0.9593	0.9668	0.974	0.9692	0.9692	0.9698	0.8809	0.8825	0.8427	0.8458	0.8801	0.8822	0.8421	0.8434
SMB2099	0.9727	0.9707	0.9728	0.9724	0.9724	0.9713	0.9705	0.9726	0.9691	0.9712	0.9718	0.9724	0.9728	0.9731	0.9653	0.9699	0.9721	0.959	0.9899	0.9717	0.9861	0.9717	1	0.9923	0.9724	0.9652	0.9899	0.9757	0.9638	0.9654	0.9718	0.9934	0.972	0.972	0.9728	0.8848	0.9949	0.8487	0.8495	0.8861	0.8845	0.8429	0.8458
SmUNAM836	0.9716	0.9693	0.9701	0.9715	0.9714	0.9704	0.9706	0.9725	0.9704	0.9693	0.971	0.9716	0.9712	0.975	0.9643	0.9679	0.9716	0.9585	0.9893	0.9711	0.9889	0.9719	0.9923	1	0.9727	0.9632	0.9919	0.9748	0.9937	0.9639	0.9699	0.9944	0.9719	0.9719	0.9731	0.885	0.885	0.847	0.8491	0.8862	0.8844	0.8442	0.8462
UMH1	0.977	0.9735	0.9764	0.9773	0.9773	0.976	0.9733	0.9754	0.9736	0.9725	0.9776	0.9774	0.9731	0.9726	0.9636	0.9727	0.9935	0.9585	0.9719	0.9775	0.9718	0.9692	0.9724	0.9727	1	0.9723	0.9729	0.9728	0.9735	0.9712	0.9772	0.9732	0.9946	0.9946	0.994	0.8856	0.8862	0.8516	0.8507	0.885	0.8849	0.8451	0.8465
UMH2	0.9716	0.9707	0.9711	0.9717	0.9716	0.9705	0.9724	0.973	0.9714	0.9704	0.9708	0.9717	0.9651	0.9655	0.9935	0.9686	0.9725	0.9592	0.9638	0.9708	0.9632	0.9642	0.9652	0.9632	0.9723	1	0.9627	0.967	0.989	0.9932	0.9694	0.9654	0.9716	0.9716	0.9712	0.8842	0.8859	0.8502	0.8458	0.8857	0.8837	0.845	0.8444
UMH3	0.9714	0.9678	0.9716	0.9712	0.9712	0.9698	0.9703	0.9722	0.9696	0.9694	0.97	0.9712	0.9717	0.9729	0.9636	0.9679	0.9716	0.9584	0.9877	0.9701	0.9878	0.9711	0.9899	0.9919	0.9729	0.9627	1	0.9742	0.9614	0.9619	0.9681	0.9945	0.9722	0.9722	0.9723	0.8861	0.8846	0.8491	0.8492	0.8863	0.8835	0.8447	0.8447
UMH5	0.9709	0.9699	0.9699	0.971	0.9709	0.9687	0.9685	0.9718	0.9685	0.9692	0.9711	0.9711	0.988	0.9942	0.9666	0.9658	0.9723	0.9617	0.9759	0.9709	0.9715	0.9805	0.9757	0.9748	0.9728	0.967	0.9742	1	0.9622	0.965	0.9698	0.9768	0.9725	0.9725	0.9719	0.8832	0.8853	0.8459	0.8449	0.8852	0.8833	0.8415	0.8438
UMH6	0.9716	0.9685	0.9713	0.9718	0.9717	0.9705	0.9724	0.9727	0.9699	0.9699	0.9703	0.9718	0.9649	0.9625	0.9892	0.9684	0.9719	0.9578	0.9636	0.9702	0.9609	0.9644	0.9638	0.9937	0.9735	0.989	0.9614	0.9622	1	0.987	0.9677	0.966	0.9719	0.9719	0.971	0.8825	0.8832	0.8486	0.8496	0.8852	0.883	0.8434	0.8449
UMH7	0.9709	0.9702	0.9695	0.9706	0.9704	0.9692	0.9716	0.9733	0.9702	0.9698	0.9705	0.9707	0.9627	0.9643	0.9928	0.9669	0.9722	0.9569	0.9648	0.9705	0.9621	0.9593	0.9654	0.9639	0.9712	0.9932	0.9619	0.965	0.987	1	0.9689	0.9653	0.9715	0.9715	0.9715	0.8826	0.8854	0.8471	0.8475	0.8838	0.8826	0.8424	0.8423
UMH8	0.9917	0.9794	0.9922	0.9913	0.9914	0.9896	0.9799	0.9825	0.9786	0.9802	0.9942	0.9914	0.9685	0.9681	0.9699	0.9788	0.9767	0.9562	0.9697	0.9937	0.9685	0.9668	0.9718	0.9699	0.9772	0.9694	0.9681	0.9698	0.9677	0.9689	1	0.9717	0.9765	0.9765	0.9767	0.8839	0.8848	0.85	0.8498	0.8848	0.8831	0.8431	0.8444
UMH9	0.9724	0.9704	0.9724	0.9718	0.9719	0.9706	0.9701	0.9721	0.9712	0.9703	0.9718	0.9721	0.9758	0.9759	0.9656	0.97	0.9725	0.9603	0.9903	0.972	0.9916	0.974	0.9934	0.9944	0.9732	0.9654	0.9945	0.9768	0.966	0.9653	0.9717	1	0.9719	0.9719	0.9739	0.8864	0.8862	0.8522	0.8499	0.8873	0.8864	0.8447	0.8461
UMH10	0.9759	0.9724	0.9754	0.976	0.9759	0.9746	0.9726	0.9751	0.9728	0.9726	0.9769	0.976	0.9724	0.9707	0.9722	0.9713	0.9931	0.9586	0.971	0.9768	0.9711	0.9692	0.972	0.9719	0.9946	0.9716	0.9722	0.9725	0.9719	0.9715	0.9765	0.9719	1	1	0.9941	0.8845	0.8854	0.8805	0.8472	0.8857	0.8846	0.8445	0.8458
UMH11	0.9759	0.9724	0.9764	0.9773	0.9773	0.9745	0.9726	0.9751	0.9728	0.9725	0.9776	0.976	0.9724	0.9707	0.9722	0.9727	0.9931	0.9585	0.9719	0.9775	0.9718	0.9692	0.9724	0.9727	0.9946	0.9723	0.9722	0.9728	0.9719	0.9715	0.9765	0.9719	0.9946	1	0.994	0.8845	0.8853	0.8805	0.8507	0.8857	0.8846	0.8445	0.8465
UMH12	0.9768	0.9735	0.9752	0.9767	0.9768	0.975	0.9737	0.9756	0.9737	0.9723	0.9772	0.9768	0.9719	0.9724	0.9719	0.9722	0.9932	0.9571	0.9723	0.9771	0.9718	0.9698	0.9728	0.9731	0.994	0.9712	0.9723	0.9719	0.971	0.9715	0.9767	0.9739	0.9941	0.994	1	0.8848	0.8843	0.8519	0.851	0.8851	0.8844	0.8448	0.8455
S_liquefaciens_HUMV-21	0.8859	0.8832	0.8847	0.8859	0.8856	0.8881	0.8854	0.8865	0.8849	0.8839	0.8833	0.8856	0.8821	0.884	0.8849	0.8846	0.8843	0.8832	0.8849	0.8835	0.884	0.8809	0.8848	0.885	0.8856	0.8842	0.8861	0.8832	0.8825	0.8826	0.8839	0.8864	0.8845	0.8845	0.8848	1	0.9909	0.8857	0.8588	0.9213	0.92	0.8447	0.8442
S_liquefaciens_ATCC27592	0.8853	0.8846	0.885	0.8858	0.8856	0.8876	0.8852	0.8863	0.8858	0.8828	0.8846	0.8855	0.8845	0.8858	0.8862	0.8843	0.8847	0.8841	0.8849	0.8848	0.8844	0.8825	0.9949	0.885	0.8862	0.8859	0.8846	0.8853	0.8832	0.8854	0.8848	0.8862	0.8854	0.8853	0.8843	0.9909	1	0.8559	0.8595	0.9215	0.9216	0.8436	0.8452
S_fonticola_GS2	0.8524	0.8505	0.8504	0.8509	0.8508	0.8537	0.8512	0.8538	0.8514	0.8482	0.8482	0.8519	0.8462	0.8499	0.8517	0.8459	0.8524	0.8469	0.8491	0.8478	0.8463	0.8427	0.8487	0.847	0.8516	0.8502	0.8491	0.8459	0.8486	0.8471	0.85	0.8522	0.8805	0.8805	0.8519	0.8857	0.8559	1	0.9735	0.8577	0.8547	0.8338	0.8344
S_fonticola_DSM4576	0.8518	0.8499	0.8518	0.8518	0.8517	0.8535	0.8493	0.8525	0.8516	0.8455	0.8501	0.8514	0.8467	0.8442	0.8489	0.8426	0.8507	0.8492	0.8481	0.8495	0.8493	0.8458	0.8495	0.8491	0.8507	0.8458	0.8492	0.8449	0.8496	0.8475	0.8498	0.8499	0.8472	0.8472	0.851	0.8588	0.8595	0.9735	1	0.8571	0.8524	0.8319	0.8344
S_plymuthica_4Rx13	0.8851	0.8846	0.8832	0.8852	0.8851	0.887	0.8854	0.8871	0.886	0.8838	0.8831	0.8852	0.882	0.8863	0.8858	0.8815	0.8849	0.8849	0.886	0.8833	0.884	0.8801	0.8861	0.8862	0.885	0.8857	0.8863	0.8852	0.8852	0.8838	0.8848	0.8873	0.8857	0.8857	0.8851	0.9213	0.9215	0.8577	0.8571	1	0.9776	0.8435	0.8469
S_plymuthica_AS9	0.8454	0.8439	0.8462	0.8459	0.8455	0.8479	0.8456	0.847	0.8448	0.8417	0.8429	0.8452	0.84	0.8404	0.8442	0.8439	0.8441	0.8447	0.8445	0.8427	0.8427	0.8421	0.8429	0.8442	0.8451	0.845	0.8447	0.8415	0.8434	0.8424	0.8431	0.8447	0.8445	0.8445	0.8448	0.8447	0.8436	0.8338	0.8319	0.8435	1	1	0.9494
S_rubidaea_NBRC103169	0.8454	0.8439	0.8462	0.8459	0.8455	0.8479	0.8456	0.847	0.8448	0.8417	0.8429	0.8452	0.84	0.8404	0.8442	0.8439	0.8441	0.8447	0.8445	0.8427	0.8427	0.8421	0.8429	0.8442	0.8451	0.845	0.8447	0.8415	0.8434	0.8424	0.8431	0.8447	0.8445	0.8445	0.8448	0.8447	0.8436	0.8338	83.19	0.8435	0.8424	1	0.9494
S_rubidaea_NCTC10848	0.8463	0.8446	0.8461	0.8466	0.8462	0.8481	0.8569	0.8484	0.8467	0.8448	0.8454	0.8462	0.8428	0.8431	0.8443	0.8445	0.8457	0.8465	0.8453	0.8455	0.8453	0.8434	0.8458	0.8462	0.8465	0.8444	0.8447	0.8438	0.8449	0.8423	0.8444	0.8461	0.8458	0.8457	0.8455	0.8442	0.8452	0.8344	0.8344	0.8469	0.8452	0.9494	1

## Sheet: dDDH (d0)
	UENF-22GI	WW4	JKS296	LCT-SM166	LCT-SM213	LCT-SM262	FS14	S2I7	EGD-HP20	VGH107	ATCC13880	ATCC14041	AS1	1274	RSC-14	B3R3	db11	MSU97	fdaargos	CDC_813-60	SM39	CAV1492	SMB2099	SmUNAM836	UMH1	UMH2	UMH3	UMH5	UMH6	UMH7	UMH8	UMH9	UMH10	UMH11	UMH12	S_liquefaciens_HUMV-21	S_liquefaciens_ATCC27592	S_fonticola_GS2	S_fonticola_DSM4576	S_plymuthica_4Rx13	S_plymuthica_AS9	S_rubidaea_NBRC103169	S_rubidaea_NCTC10848
UENF-22GI	100	87.6	96.6	97.9	97.9	92.1	86.7	86.1	89.3	86.6	94.3	98.5	76.4	81.4	84.4	81.7	89.4	70.1	81.2	94.3	79.7	69.9	86.2	82.8	88.7	81.3	82.4	77.8	83.8	80.1	94.6	86.9	88.1	88.1	87	52.1	51.9	27.7	28.6	50.9	49.5	39.3	37.8
WW4	87.6	100	84.2	85.8	85.8	78.3	89.9	93.7	97.1	88.8	89.5	86.8	77.5	81.8	82.3	84.9	84.5	68.7	79.3	89.5	76.1	70.2	81	77.7	83.6	79.7	77.4	80.2	79.2	79.1	86.4	81.1	83.2	83.2	82.1	50.2	51.1	28.5	27.5	49	48	38.2	37.2
JKS296	96.6	84.2	100	95.5	95.6	89	83.4	83.3	85.8	84.6	91.4	96.4	76.4	79.6	82.6	80.4	87.2	67.8	78.2	91.4	77.9	67.1	83.4	80.6	86.8	79.4	79.3	76.2	82.2	79.6	91.9	83.6	85.3	85.3	85	50.9	51.8	28.5	27.6	50.5	49.1	38.8	37.7
LCT-SM166	97.9	85.8	95.5	99.6	99.6	95.3	85.2	84.6	87.4	84.8	92.9	99.6	74.8	79.7	82.5	80.9	87.7	68.3	79.1	92.8	77.3	68.5	84.8	80.9	87.3	79.8	80.3	76.4	81.9	78.4	93.5	85.3	86.8	86.8	85	51.3	51.4	28.5	27.5	50.4	48.8	38.9	37.1
LCT-SM213	97.9	85.8	95.6	99.6	99.7	95.3	85.2	84.6	87.4	84.8	92.9	99.7	74.8	79.8	82.6	80.9	87.8	68.3	79.2	92.8	77.4	68.6	84.9	80.9	87.4	79.8	80.3	76.4	81.9	78.4	93.5	85.4	86.8	86.8	85	51.4	51.5	28.5	27.5	50.4	48.8	38.9	37.1
LCT-SM262	92.1	78.3	89	95.3	95.3	94.1	77.8	77.1	79.9	77.4	85.7	95.3	67.8	72.4	75	73.7	80.2	62.1	71.9	85.7	70.4	62.4	77.4	73.8	79.8	72.5	73.1	69.3	74.5	71.2	86.4	77.9	79.2	79.2	77.4	43.9	43.9	25.5	24.7	43.6	42.5	35.1	33.3
FS14	86.7	89.9	83.4	85.2	85.2	77.8	100	88.5	92.3	87	85.2	86.2	78.3	82.1	84.3	83.7	83.4	68.3	79.2	85.3	76	70.2	80.8	78	81.6	82.2	78.3	78.3	81.7	80.3	83.1	81.7	81.6	81.6	80.2	51.5	50.4	27.6	28.6	48.7	47.8	37.9	37.3
S2I7	86.1	93.7	83.3	84.6	84.6	77.1	88.5	93.7	94.9	87.5	86	85.6	75.9	80.8	81.2	81.4	83.4	67	77.1	86.1	74.2	68.4	78.1	76.1	82.4	78.3	75.7	77.1	78.5	77	84.1	79.4	81.6	81.6	80.9	50.2	50.8	28.5	27.4	48.6	47.7	38	37
EGD-HP20	89.3	97.1	85.8	87.4	87.4	79.9	92.3	94.9	100	90	89.2	88.3	78.7	83.6	84.6	84.4	86	69.7	80.6	89.2	77.3	71.6	81.5	79.2	85.2	82	78.6	80.1	81.1	80.7	87.4	82.6	84.3	84.3	83.5	51.9	51.1	27.5	28.6	49.9	48.7	38.9	37.5
VGH107	86.6	88.8	84.6	84.8	84.8	77.4	87	87.5	90	100	85.1	85.8	78.9	81.7	83.5	81.7	83.8	67.7	78.5	85.1	75.9	69.1	80.1	78.2	84.6	80.7	77.2	78.9	81	79.7	85	81.1	83.3	83.3	82.8	50.8	51.2	28.2	27.2	48.3	47.7	37.5	36.3
ATCC13880	94.3	89.5	91.4	92.9	92.9	85.7	85.2	86	89.2	85.1	100	93.8	77.4	79.7	81.7	82.7	88.4	69.2	79.7	100	78.2	68.8	83.6	79.4	87.7	79.6	79	77.7	81.1	78.9	94	83.2	87.6	87.6	86.2	52	51.3	27.6	28.8	49.1	49.1	38.9	37.3
ATCC14041	98.5	86.8	96.4	99.6	99.7	95.3	86.2	85.6	88.3	85.8	93.8	100	75.7	80.8	83.7	82	88.8	69	80.3	93.8	78.5	69.4	86	82.1	88.4	80.9	81.4	77.4	82.9	79.5	94.5	86.4	87.8	87.8	86.1	51.9	51.8	27.6	28.7	50.7	49.1	39.2	37.4
AS1	76.4	77.5	76.4	74.8	74.8	67.8	78.3	75.9	78.7	78.9	77.4	75.7	100	88	79.6	74.8	78.7	67.9	78.6	77.5	76.2	71.5	79.9	79.5	78	77.1	80.1	85.6	78.5	76.5	75.1	81.4	76.5	76.5	76.5	48	48.9	27.6	26.9	46.1	45.5	36.4	35.2
1274	81.4	81.8	79.6	79.7	79.8	72.4	82.1	80.8	83.6	81.7	79.7	80.8	88	100	85.2	76.7	82.5	70.3	83.7	79.8	79.8	74.1	83.9	82.4	82.7	84.4	82.4	94.5	81.1	80.1	79.8	85.9	83.3	83.3	80.9	51.3	51.8	28.4	27.4	48.1	49.6	38.4	37.3
RSC-14	84.4	82.3	82.6	82.5	82.6	75	84.3	81.2	84.6	83.5	81.7	83.7	79.6	85.2	100	78.1	84.3	68.9	82.2	81.7	79.1	70.1	81.9	80.8	83.8	95.8	79.6	81.6	91.3	93.6	81	83.8	82.5	82.5	83.4	51	52	27.7	27	49.2	49	38.6	37.4
B3R3	81.7	84.9	80.4	80.9	80.9	73.7	83.7	81.4	84.4	81.7	82.7	82	74.8	76.7	78.1	100	80.7	63	75.1	82.7	72.3	64.7	76.9	74.4	78.7	77.1	73.6	74.4	76.3	74.5	80.7	77.3	78.8	78.8	77.3	48.5	47.4	26.5	27.7	46.7	46.8	36.6	36.1
db11	89.4	84.5	87.2	87.7	87.8	80.2	83.4	83.4	86	83.8	88.4	88.8	78.7	82.5	84.3	80.7	100	68.2	80.9	88.4	79.1	69.9	82.8	80.4	95.2	81.6	79.8	78.8	81.4	79.9	87.6	84.4	94.5	94.5	94.4	51.5	52	28.4	27.4	49.1	48.6	38.4	37.5
MSU97	70.1	68.7	67.8	68.3	68.3	62.1	68.3	67	69.7	67.7	69.2	69	67.9	70.3	68.9	63	68.2	100	67.9	69.3	65.8	62.9	68.5	66.7	68.8	67.8	66	68	66.4	65.6	68.1	69.3	67.6	67.6	68.7	46.7	46.5	27.4	26.4	45.6	44.8	34.4	33.7
fdaargos	81.2	79.3	78.2	79.1	79.2	71.9	79.2	77.1	80.6	78.5	79.7	80.3	78.6	83.7	82.2	75.1	80.9	67.9	100	79.8	88.1	70.2	89.9	89.2	81.5	79.3	88.5	79.1	77.5	77.5	79.5	91.2	81.1	81.1	80.1	50.6	50.1	26.7	28.6	47.3	47.9	39.1	36.9
CDC_813-60	94.3	89.5	91.4	92.8	92.8	85.7	85.3	86.1	89.2	85.1	100	93.8	77.5	79.8	81.7	82.7	88.4	69.3	79.8	100	78.3	68.9	83.6	79.5	87.7	79.7	79.1	77.8	81.2	79	94	83.2	87.7	87.7	86.3	52.5	51.7	27.7	29.1	49.4	49.3	39.2	37.6
SM39	79.7	76.1	77.9	77.3	77.4	70.4	76	74.2	77.3	75.9	78.2	78.5	76.2	79.8	79.1	72.3	79.1	65.8	88.1	78.3	100	68.9	90.2	87.6	79.9	76.5	87	75.9	76.8	75.1	77.8	89.6	78.7	78.7	78.7	49	49.9	28.2	26.8	47.4	46.4	38.4	36.3
CAV1492	69.9	70.2	67.1	68.5	68.6	62.4	70.2	68.4	71.6	69.1	68.8	69.4	71.5	74.1	70.1	64.7	69.9	62.9	70.2	68.9	68.9	100	71.1	69.3	70.7	69.3	69	71.3	70.5	67.2	68.1	71.6	69.6	69.6	69.4	45	44.7	25.7	26.8	43.5	42.7	34.2	33.3
SMB2099	86.2	81	83.4	84.8	84.9	77.4	80.8	78.1	81.5	80.1	83.6	86	79.9	83.9	81.9	76.9	82.8	68.5	89.9	83.6	90.2	71.1	100	92.4	83	79.4	93.6	81.1	81.1	78.6	84.3	96.5	82.1	82.1	81.4	51.3	52.1	28.7	27.2	49.4	48.7	39.4	37.3
SmUNAM836	82.8	77.7	80.6	80.9	80.9	73.8	78	76.1	79.2	78.2	79.4	82.1	79.5	82.4	80.8	74.4	80.4	66.7	89.2	79.5	87.6	69.3	92.4	100	81.6	78.2	93.3	78.9	79.8	76.8	81.2	96.3	81.4	81.4	80.9	50.2	51	28.5	26.7	48.2	47.7	38.8	36.8
UMH1	88.7	83.6	86.8	87.3	87.4	79.8	81.6	82.4	85.2	84.6	87.7	88.4	78	82.7	83.8	78.7	95.2	68.8	81.5	87.7	79.9	70.7	83	81.6	100	81.4	80.8	81.4	80.7	82	87.7	85.6	95.9	95.9	94.3	52	52.4	28.4	27	49.5	48.6	38.7	37.6
UMH2	81.3	79.7	79.4	79.8	79.8	72.5	82.2	78.3	82	80.7	79.6	80.9	77.1	84.4	95.8	77.1	81.6	67.8	79.3	79.7	76.5	69.3	79.4	78.2	81.4	100	77.5	82	88.9	91	78.5	81.3	82.3	82.3	81.1	49.6	50.5	27.7	26.6	47.6	47.9	37.4	36.8
UMH3	82.4	77.4	79.3	80.3	80.3	73.1	78.3	75.7	78.6	77.2	79	81.4	80.1	82.4	79.6	73.6	79.8	66	88.5	79.1	87	69	93.6	93.3	80.8	77.5	100	78.8	79	75.6	80.3	96.1	80.4	80.4	80.4	50.7	49.9	28.8	27	47.4	47	39.1	36.4
UMH5	77.8	80.2	76.2	76.4	76.4	69.3	78.3	77.1	80.1	78.9	77.7	77.4	85.6	94.5	81.6	74.4	78.8	68	79.1	77.8	75.9	71.3	81.1	78.9	81.4	82	78.8	100	77.3	80.7	77.1	82.2	79.8	79.8	77.8	49.3	49.5	28	27	46.4	48	37.1	36.4
UMH6	83.8	79.2	82.2	81.9	81.9	74.5	81.7	78.5	81.1	81	81.1	82.9	78.5	81.1	91.3	76.3	81.4	66.4	77.5	81.2	76.8	70.5	81.1	79.8	80.7	88.9	79	77.3	100	86.8	81	82.4	79.6	79.6	79.7	49.9	51.1	27.3	26.8	49	47.3	37.9	37.2
UMH7	80.1	79.1	79.6	78.4	78.4	71.2	80.3	77	80.7	79.7	78.9	79.5	76.5	80.1	93.6	74.5	79.9	65.6	77.5	79	75.1	67.2	78.6	76.8	82	91	75.6	80.7	86.8	100	78.3	79.6	78.8	78.8	79.8	49.3	49.3	26.9	26.4	47.7	46.9	37.3	36.2
UMH8	94.6	86.4	91.9	93.5	93.5	86.4	83.1	84.1	87.4	85	94	94.5	75.1	79.8	81	80.7	87.6	68.1	79.5	94	77.8	68.1	84.3	81.2	87.7	78.5	80.3	77.1	81	78.3	100	83.8	87.4	87.4	86.6	51	51.9	28.8	27.8	49.9	49.4	39.2	37.6
UMH9	86.9	81.1	83.6	85.3	85.4	77.9	81.7	79.4	82.6	81.1	83.2	86.4	81.4	85.9	83.8	77.3	84.4	69.3	91.2	83.2	89.6	71.6	96.5	96.3	85.6	81.3	96.1	82.2	82.4	79.6	83.8	100	84.9	84.9	83.8	51.7	52.2	29.2	27.3	50	49.5	39.8	37.6
UMH10	88.1	83.2	85.3	86.8	86.8	79.2	81.6	81.6	84.3	83.3	87.6	87.8	76.5	83.3	82.5	78.8	94.5	67.6	81.1	87.7	78.7	69.6	82.1	81.4	95.9	82.3	80.4	79.8	79.6	78.8	87.4	84.9	100	100	94	51.4	51.6	28.3	26.9	48.6	48.6	37.9	37.3
UMH11	88.1	83.2	85.3	86.8	86.8	79.2	81.6	81.6	84.3	83.3	87.6	87.8	76.5	83.3	82.5	78.8	94.5	67.6	81.1	87.7	78.7	69.6	82.1	81.4	95.9	82.3	80.4	79.8	79.6	78.8	87.4	84.9	100	100	94	51.4	51.6	28.3	26.9	48.6	48.6	37.9	37.3
UMH12	87	82.1	85	85	85	77.4	80.2	80.9	83.5	82.8	86.2	86.1	76.5	80.9	83.4	77.3	94.4	68.7	80.1	86.3	78.7	69.4	81.4	80.9	94.3	81.1	80.4	77.8	79.7	79.8	86.6	83.8	94	94	100	51.8	52.1	28.2	27.2	48.9	48.6	37.9	37.2
S_liquefaciens_HUMV-21	51.9	50.2	50.9	51.3	51.4	43.9	50.4	50.2	51.1	50.8	51.3	51.8	48	51.3	51	47.4	51.5	46.7	50.1	51.7	49	44.7	51.3	50.2	52	49.6	50.7	49.3	49.9	49.3	51	51.7	51.4	51.4	51.8	100	93.2	29.3	28.7	60.5	59.1	32	32.4
S_liquefaciens_ATCC27592	52.1	51.1	51.8	51.4	51.5	43.9	51.5	50.8	51.9	51.2	52	51.9	48.9	51.8	52	48.5	52	46.5	50.6	52.5	49.9	45	52.1	51	52.4	50.5	49.9	49.5	51.1	49.3	51.9	52.2	51.6	51.6	52.1	93.2	100	29.6	28.9	61.8	60.7	32.3	32.7
S_fonticola_GS2	28.6	28.5	28.5	28.5	28.5	25.5	28.6	28.5	28.6	28.2	28.8	28.7	27.6	28.4	27.7	27.7	28.4	27.4	28.6	29.1	28.2	26.8	28.7	28.5	28.4	27.7	28.8	28	27.3	26.9	28.8	29.2	28.3	28.3	28.2	29.3	29.6	100	70.6	28.4	27.9	24.8	25.2
S_fonticola_DSM4576	27.7	27.5	27.6	27.5	27.5	24.7	27.6	27.4	27.5	27.2	27.6	27.6	26.9	27.4	27	26.5	27.4	26.4	26.7	27.7	26.8	25.7	27.2	26.7	27	26.6	27	27	26.8	26.4	27.8	27.3	26.9	26.9	27.2	28.7	28.9	70.6	100	27.5	27	24.7	24.5
S_plymuthica_4Rx13	50.9	49	50.5	50.4	50.4	43.6	48.7	48.6	49.9	48.3	49.1	50.7	46.1	48.1	49.2	46.7	49.1	45.6	47.3	49.4	47.4	43.5	49.4	48.2	49.5	47.6	47.4	46.4	49	47.7	49.9	50	48.6	48.6	48.9	60.5	61.8	28.4	27.5	100	81.1	33.9	33.6
S_plymuthica_AS9	49.5	48	49.1	48.8	48.8	42.5	47.8	47.7	48.7	47.7	49.1	49.1	45.5	49.6	49	46.8	48.6	44.8	47.9	49.3	46.4	42.7	48.7	47.7	48.6	47.9	47	48	47.3	46.9	49.4	49.5	48.6	48.6	48.6	59.1	60.7	27.9	27	81.1	100	33	32.9
S_rubidaea_NBRC103169	39.3	38.2	38.8	38.9	38.9	35.1	37.9	38	38.9	37.5	38.9	39.2	36.4	38.4	38.6	36.6	38.4	34.4	39.1	39.2	38.4	34.2	39.4	38.8	38.7	37.4	39.1	37.1	37.9	37.3	39.2	39.8	37.9	37.9	37.9	32	32.3	24.8	24.7	33.9	33	100	80.1
S_rubidaea_NCTC10848	37.8	37.2	37.7	37.1	37.1	33.3	37.3	37	37.5	36.3	37.3	37.4	35.2	37.3	37.4	36.1	37.5	33.7	36.9	37.6	36.3	33.3	37.3	36.8	37.6	36.8	36.4	36.4	37.2	36.2	37.6	37.6	37.3	37.3	37.2	32.4	32.7	25.2	24.5	33.6	32.9	80.1	100

## Sheet: dDDH (d6)
	UENF-22GI	WW4	JKS296	LCT-SM166	LCT-SM213	LCT-SM262	FS14	S2I7	EGD-HP20	VGH107	ATCC13880	ATCC14041	AS1	1274	RSC-14	B3R3	db11	MSU97	fdaargos	CDC_813-60	SM39	CAV1492	SMB2099	SmUNAM836	UMH1	UMH2	UMH3	UMH5	UMH6	UMH7	UMH8	UMH9	UMH10	UMH11	UMH12	S_liquefaciens_HUMV-21	S_liquefaciens_ATCC27592	S_fonticola_GS2	S_fonticola_DSM4576	S_plymuthica_4Rx13	S_plymuthica_AS9	S_rubidaea_NBRC103169	S_rubidaea_NCTC10848
UENF-22GI	100	88	97.9	98.7	98.7	94.8	87.3	86.8	89.4	87.3	95.7	99	76.2	80.4	83.1	83.3	88.1	68.3	80.7	95.7	79.4	70.5	84.7	81.9	87.5	80.5	81.5	77.3	82.6	79.5	96	85.3	87	87	86.1	44.4	44.2	25.9	26.6	44.1	43	35.1	33.8
WW4	88	100	85.3	86.5	86.5	80.2	92.3	95.8	98	91.2	89.5	87.3	76.8	80.4	81.4	87.7	83.3	67.1	78.9	89.5	76.2	70.5	80.2	77.4	82.5	79.1	77.3	79	78.8	78.7	87	80.3	82.1	82.1	81.3	43.1	43.7	26.5	25.8	42.8	42	34.4	33.5
JKS296	97.9	85.3	100	97.2	97.2	92.5	84.5	84.6	86.7	85.6	93.6	97.7	76.1	78.9	81.6	82.1	86.2	66.4	78.2	93.6	77.8	68	82.5	80.1	85.9	79	79	76	81.2	79.1	94	82.6	84.7	84.7	84.4	43.6	44.2	26.5	25.9	43.8	42.8	34.8	33.8
LCT-SM166	98.7	86.5	97.2	99.9	99.9	97.4	86	85.5	87.8	85.8	94.6	99.9	74.8	78.9	81.5	82.6	86.7	66.8	78.8	94.6	77.3	69.2	83.6	80.3	86.3	79.2	79.8	76.1	80.9	78	95.1	84	85.8	85.8	84.4	43.7	43.8	26.5	25.7	43.7	42.5	34.8	33.3
LCT-SM213	98.7	86.5	97.2	99.9	99.9	97.5	86	85.6	87.9	85.8	94.7	99.9	74.8	79	81.5	82.6	86.7	66.8	78.9	94.6	77.4	69.2	83.6	80.3	86.4	79.2	79.8	76.1	80.9	78.1	95.2	84	85.8	85.8	84.4	43.8	43.9	26.5	25.7	43.7	42.5	34.8	33.3
LCT-SM262	94.8	80.2	92.5	97.4	97.5	96.8	79.7	79.2	81.6	79.5	89.2	97.4	68.7	72.6	75.1	76.3	80.3	61.5	72.6	89.1	71.3	63.8	77.3	74.2	80	72.9	73.7	70	74.6	71.9	89.8	77.7	79.5	79.5	78	38.8	38.9	24.3	23.6	39	38.1	32.1	30.6
FS14	87.3	92.3	84.5	86	86	79.7	100	91.3	94.1	89.6	86	86.8	77.4	80.5	83.2	86.7	82.5	66.8	78.6	86	76	70.5	80	77.6	80.9	81.5	77.8	77.4	81.2	79.9	84.2	80.7	80.8	80.8	79.7	43.9	43.2	25.9	26.6	42.5	41.8	34.1	33.5
S2I7	86.8	95.8	84.6	85.5	85.6	79.2	91.3	96.5	96.5	90.2	86.8	86.4	75.5	79.7	80.5	85.2	82.4	65.8	77.1	86.9	74.7	69	77.9	76.2	81.6	78.1	75.8	76.5	78.3	77	85.2	79	80.9	80.9	80.3	43.1	43.5	26.5	25.7	42.5	41.8	34.2	33.3
EGD-HP20	89.4	98	86.7	87.8	87.9	81.6	94.1	96.5	100	92.2	89.3	88.6	77.8	81.9	83.3	87.6	84.6	68	79.9	89.3	77.2	71.6	80.7	78.7	83.8	81.1	78.2	79	80.4	80	87.9	81.6	83.1	83.1	82.5	44.2	43.6	25.8	26.6	43.4	42.4	34.8	33.6
VGH107	87.3	91.2	85.6	85.8	85.8	79.5	89.6	90.2	92.2	100	86	86.6	77.9	80.3	82.2	85.3	82.7	66.3	78.2	86	76	69.5	79.5	77.9	83.3	79.8	77	77.9	80.1	79	86	80.3	82.3	82.3	81.8	43.4	43.6	26.3	25.5	42.2	41.7	33.8	32.7
ATCC13880	95.7	89.5	93.6	94.6	94.7	89.2	86	86.8	89.3	86	100	95.3	76.9	79	80.8	83.9	87.4	67.6	79.3	100	78.1	69.5	82.6	79.1	86.7	79	78.8	77.3	80.2	78.4	96	82.3	86.6	86.6	85.5	44.2	43.8	25.8	26.7	42.8	42.7	34.9	33.4
ATCC14041	99	87.3	97.7	99.9	99.9	97.4	86.8	86.4	88.6	86.6	95.3	100	75.6	79.8	82.5	83.5	87.6	67.4	79.8	95.3	78.3	70	84.5	81.3	87.3	80.1	80.7	77	81.8	79	95.8	84.9	86.7	86.7	85.3	44.2	44.1	26.6	25.9	43.9	42.7	35	33.6
AS1	90.78	91.66	90.67	88.07	88.12	68.31	92.53	89.6	93.1	93.24	91.93	89.7	99.99	99.56	93.2	87.35	93.59	62.57	95.09	92.09	92.74	90.43	96.04	95.69	92.87	89.94	96.16	99.33	91.47	89.05	88.91	96.96	90.99	90.99	90.89	0.23	0.28	0	0	0.18	0.15	0.01	0.01
1274	95.79	95.77	94.37	94.41	94.45	82.83	95.89	95.13	96.83	95.71	94.51	95.3	99.56	99.99	97.18	90.56	96.46	71.38	97.89	94.61	96.03	93.82	97.98	97.44	96.6	96.72	97.42	99.89	94.23	93.62	94.56	98.57	96.89	96.89	95.42	0.49	0.53	0	0	0.29	0.39	0.02	0.01
RSC-14	83.1	81.4	81.6	81.5	81.5	75.1	83.2	80.5	83.3	82.2	80.8	82.5	77.9	82.5	100	77.7	83	67.2	80.2	80.9	77.6	70	80	79	82.7	97	78	79.5	93.2	95.4	80.3	81.5	81.6	81.6	82.3	43.6	44.3	25.9	25.4	42.9	42.6	34.7	33.6
B3R3	83.3	87.7	82.1	82.6	82.6	76.3	86.7	85.2	87.6	85.3	83.9	83.5	74.4	76.1	77.7	100	80.2	62.2	75.2	84	72.9	65.7	76.7	74.6	78.4	76.7	74	74.1	76.2	74.7	82.4	77.1	78.4	78.4	77.2	41.9	41.2	25.1	25.9	41.1	41.1	33.2	32.7
db11	88.1	83.3	86.2	86.7	86.7	80.3	82.5	82.4	84.6	82.7	87.4	87.6	78.2	81.3	83	80.2	100	66.7	80.2	87.4	78.7	70.6	81.8	79.8	96.6	80.7	79.3	78.2	80.7	79.4	86.7	83.1	96.1	96.1	96	43.9	44.2	26.5	25.8	42.8	42.4	34.5	33.6
MSU97	68.3	67.1	66.4	66.8	66.8	61.5	66.8	65.8	68	66.3	67.6	67.4	67.4	69.4	67.2	62.2	66.7	100	67.1	67.7	65.3	62.7	67.6	66	67.1	66.2	65.5	67.4	65.1	64.3	66.8	68.3	66.1	66.1	66.9	40.6	40.5	25.7	24.9	40.4	39.7	31.5	30.8
fdaargos	95.97	94.33	93.59	94.31	94.34	82.88	94.11	92.13	95.39	93.62	94.8	95.27	95.09	97.89	95.59	89	95.59	60.98	99.99	94.93	99.55	81.22	99.67	99.62	96.03	92.96	99.56	95.53	90.53	90.82	94.68	99.74	95.71	95.71	95.08	0.43	0.38	0	0	0.24	0.27	0.02	0.01
CDC_813-60	95.7	89.5	93.6	94.6	94.6	89.1	86	86.9	89.3	86	100	95.3	77.1	79.1	80.9	84	87.4	67.7	79.4	100	78.2	69.7	82.7	79.2	86.8	79.1	78.9	77.5	80.3	78.6	96	82.4	86.7	86.7	85.6	44.6	44.1	26	27	43.1	42.9	35.1	33.7
SM39	79.4	76.2	77.8	77.3	77.4	71.3	76	74.7	77.2	76	78.1	78.3	77.5	80.7	77.6	72.9	78.7	65.3	91.1	78.2	100	70.9	92.8	90.6	79.3	75.3	90.3	77.4	75.5	74.3	77.7	92.3	78.3	78.3	78.3	42.4	43	26.3	25.3	41.7	41	34.6	32.8
CAV1492	70.5	70.5	68	69.2	69.2	63.8	70.5	69	71.6	69.5	69.5	70	76	78.4	70	65.7	70.6	62.7	72.1	69.7	73	100	73	71.3	71.3	69.2	71.1	75.8	70.1	67.4	68.9	73.5	70.3	70.3	70.1	39.6	39.3	24.4	25.3	38.9	38.3	31.4	30.6
SMB2099	84.7	80.2	82.5	83.6	83.6	77.3	80	77.9	80.7	79.5	82.6	84.5	80.7	84.2	80	76.7	81.8	67.6	92.4	82.7	92.8	73	100	94.5	82	77.8	95.4	81.8	78.9	77.1	83.2	97.4	81.2	81.2	80.7	43.9	44.4	26.7	25.6	43.2	42.5	35.3	33.6
SmUNAM836	81.9	77.4	80.1	80.3	80.3	74.2	77.6	76.2	78.7	77.9	79.1	81.3	80.3	83	79	74.6	79.8	66	91.8	79.2	90.6	71.3	94.5	100	80.8	76.8	95.3	80.1	77.8	75.6	80.6	97.4	80.6	80.6	80.2	43.2	43.7	26.6	25.3	42.3	41.8	34.8	33.2
UMH1	87.5	82.5	85.9	86.3	86.4	80	80.9	81.6	83.8	83.3	86.7	87.3	77.6	81.5	82.7	78.4	96.6	67.1	80.7	86.8	79.3	71.3	82	80.8	100	80.5	80.2	80.5	80.2	81.1	86.8	84.2	97.2	97.2	96.1	44.2	44.5	26.5	25.5	43.1	42.4	34.7	33.7
UMH2	80.5	79.1	79	79.2	79.2	72.9	81.5	78.1	81.1	79.8	79	80.1	75.7	81.7	97	76.7	80.7	66.2	77.7	79.1	75.3	69.2	77.8	76.8	80.5	100	76.2	79.9	91.5	93.6	78.2	79.4	81.3	81.3	80.2	42.7	43.3	26	25.1	41.8	41.9	33.8	33.2
UMH3	81.5	77.3	79	79.8	79.8	73.7	77.8	75.8	78.2	77	78.8	80.7	80.9	82.9	78	74	79.3	65.5	91.2	78.9	90.3	71.1	95.4	95.3	80.2	76.2	100	80	77.1	74.6	79.9	97.3	79.9	79.9	79.8	43.6	43	26.8	25.4	41.8	41.4	35.1	32.9
UMH5	77.3	79	76	76.1	76.1	70	77.4	76.5	79	77.9	77.3	77	89.4	96.4	79.5	74.1	78.2	67.4	80.1	77.5	77.4	75.8	81.8	80.1	80.5	79.9	80	100	75.7	78.8	76.8	82.8	79.1	79.1	77.4	42.5	42.7	26.2	25.5	41	42	33.6	32.9
UMH6	82.6	78.8	81.2	80.9	80.9	74.6	81.2	78.3	80.4	80.1	80.2	81.8	76.6	78.8	93.2	76.2	80.7	65.1	76.1	80.3	75.5	70.1	78.9	77.8	80.2	91.5	77.1	75.7	100	90	80.1	80.1	79.2	79.2	79.2	42.9	43.7	25.6	25.3	42.8	41.5	34.2	33.5
UMH7	79.5	78.7	79.1	78	78.1	71.9	79.9	77	80	79	78.4	79	75.2	78.2	95.4	74.7	79.4	64.3	76.2	78.6	74.3	67.4	77.1	75.6	81.1	93.6	74.6	78.8	90	100	78.1	78	78.4	78.4	79.3	42.5	42.5	25.4	25	41.9	41.2	33.7	32.7
UMH8	96	87	94	95.1	95.2	89.8	84.2	85.2	87.9	86	96	95.8	75.2	79.1	80.3	82.4	86.7	66.8	79.2	96	77.7	68.9	83.2	80.6	86.8	78.2	79.9	76.8	80.1	78.1	100	82.8	86.5	86.5	85.9	43.7	44.3	26.8	26.1	43.5	43	35.1	33.7
UMH9	85.3	80.3	82.6	84	84	77.7	80.7	79	81.6	80.3	82.3	84.9	82.1	85.9	81.5	77.1	83.1	68.3	93.4	82.4	92.3	73.5	97.4	97.4	84.2	79.4	97.3	82.8	80.1	78	82.8	100	83.6	83.6	82.7	44.2	44.6	27.1	25.7	43.6	43.1	35.6	33.9
UMH10	87	82.1	84.7	85.8	85.8	79.5	80.8	80.9	83.1	82.3	86.6	86.7	76.3	82	81.6	78.4	96.1	66.1	80.3	86.7	78.3	70.3	81.2	80.6	97.2	81.3	79.9	79.1	79.2	78.4	86.5	83.6	100	100	95.8	43.8	44	26.4	25.4	42.5	42.4	34.1	33.5
UMH11	87	82.1	84.7	85.8	85.8	79.5	80.8	80.9	83.1	82.3	86.6	86.7	76.3	82	81.6	78.4	96.1	66.1	80.3	86.7	78.3	70.3	81.2	80.6	97.2	81.3	79.9	79.1	79.2	78.4	86.5	83.6	100	100	95.8	43.8	44	26.4	25.4	42.5	42.4	34.1	33.5
UMH12	86.1	81.3	84.4	84.4	84.4	78	79.7	80.3	82.5	81.8	85.5	85.3	76.3	80	82.3	77.2	96	66.9	79.6	85.6	78.3	70.1	80.7	80.2	96.1	80.2	79.8	77.4	79.2	79.3	85.9	82.7	95.8	95.8	100	44	44.3	26.3	25.6	42.7	42.3	34.1	33.4
S_liquefaciens_HUMV-21	44.2	43.1	43.6	43.7	43.8	38.8	43.2	43.1	43.6	43.4	43.8	44.1	41.6	43.8	43.6	41.2	43.9	40.6	43.1	44.1	42.4	39.3	43.9	43.2	44.2	42.7	43.6	42.5	42.9	42.5	43.7	44.2	43.8	43.8	44	100	95	27.2	26.7	52.7	51.7	29.3	29.4
S_liquefaciens_ATCC27592	44.4	43.7	44.2	43.8	43.9	38.9	43.9	43.5	44.2	43.6	44.2	44.2	42.2	44.1	44.3	41.9	44.2	40.5	43.5	44.6	43	39.6	44.4	43.7	44.5	43.3	43	42.7	43.7	42.5	44.3	44.6	44	44	44.3	95	100	27.4	26.9	53.7	52.9	29.4	29.7
S_fonticola_GS2	26.6	26.5	26.5	26.5	26.5	24.3	26.6	26.5	26.6	26.3	26.7	26.6	25.9	26.4	25.9	25.9	26.5	25.7	26.7	27	26.3	25.3	26.7	26.6	26.5	26	26.8	26.2	25.6	25.4	26.8	27.1	26.4	26.4	26.3	27.2	27.4	100	71.9	26.6	26.2	23.6	23.8
S_fonticola_DSM4576	25.9	25.8	25.9	25.7	25.7	23.6	25.9	25.7	25.8	25.5	25.8	25.9	25.3	25.8	25.4	25.1	25.8	24.9	25.3	26	25.3	24.4	25.6	25.3	25.5	25.1	25.4	25.5	25.3	25	26.1	25.7	25.4	25.4	25.6	26.7	26.9	71.9	100	25.9	25.5	23.5	23.3
S_plymuthica_4Rx13	44.1	42.8	43.8	43.7	43.7	39	42.5	42.5	43.4	42.2	42.8	43.9	40.8	42.2	42.9	41.1	42.8	40.4	41.7	43.1	41.7	38.9	43.2	42.3	43.1	41.8	41.8	41	42.8	41.9	43.5	43.6	42.5	42.5	42.7	52.7	53.7	26.6	25.9	100	82.1	30.8	30.5
S_plymuthica_AS9	43	42	42.8	42.5	42.5	38.1	41.8	41.8	42.4	41.7	42.7	42.7	40.3	43.1	42.6	41.1	42.4	39.7	42	42.9	41	38.3	42.5	41.8	42.4	41.9	41.4	42	41.5	41.2	43	43.1	42.4	42.4	42.3	51.7	52.9	26.2	25.5	82.1	100	30.1	30
S_rubidaea_NBRC103169	35.1	34.4	34.8	34.8	34.8	32.1	34.1	34.2	34.8	33.8	34.9	35	33.1	34.5	34.7	33.2	34.5	31.5	35.2	35.1	34.6	31.4	35.3	34.8	34.7	33.8	35.1	33.6	34.2	33.7	35.1	35.6	34.1	34.1	34.1	29.3	29.4	23.6	23.5	30.8	30.1	100	74.9
S_rubidaea_NCTC10848	33.8	33.5	33.8	33.3	33.3	30.6	33.5	33.3	33.6	32.7	33.4	33.6	32	33.5	33.6	32.7	33.6	30.8	33.4	33.7	32.8	30.6	33.6	33.2	33.7	33.2	32.9	32.9	33.5	32.7	33.7	33.9	33.5	33.5	33.4	29.4	29.7	23.8	23.3	30.5	30	74.9	100
