# Supplementary material for: Genome sequencing and assessment of plant growth-promoting properties of a Serratia marcescens strain isolated from vermicompost
Source: BMC Genomics. 2018 Oct 16;19:750. doi: 10.1186/s12864-018-5130-y (PMC6192313; doi:10.1186/s12864-018-5130-y)
Supplement: Supplementary file 1 — Figure S1. Time-course (24, 48, 120 and 288 h) dual growth of S. marcescens UENF-22GI with the phytopathogenic Fusarium solani on potato dextrose agar (PDA) solid medium. Note that F. solani colony growth (i.e. spread) was reduced by S. marcescens UENF-22GI, which in contrast was not significantly affected by the fungus, despite some alterations in the pigmentation patterns. At the bottom line, we show that S. marcescens UENF-22GI does not counter the growth of the beneficial saprophytic fungus Trichoderma sp.. We also observed a depigmentation of the S. marcescens UENF-22GI colony and its spread on the plate surrounding Trichoderma sp.. Finally, we used another bacteria species, Herbaspirillum seropedicae, to demonstrate that the S. marcescens UENF-22GI effects on Fusarium are not spurious or merely due to physical occupation of the Petri dish. Figure S2. General genomic features of S. marcescens UENF-22GI. a) Total length, number of protein-coding, tRNA and rRNA genes are represented, as well as the GC skew across the genome; b) BUSCO genome completeness assessment using 781 single-copy genes from the Enterobacteriales reference dataset. Figure S3. a) Maximum likelihood phylogenetic tree reconstructed with the alignments of the protein products of the 1815 core genes identified using 238 S. marcescens isolates. The tree was built with FastTree 2.1 (https://doi.org/10.1371/journal.pone.0009490). Branch labels represent SH local support values. The purple shaded box delimits the clade containing S. marcescens UENF-22GI and is mostly comprised of non-clinical strains; b) Clustering analysis of S. marcescens strains using Average nucleotide identity (ANI). This analysis also supports that S. marcescens UENF-22GI belongs to a mostly non-clinical clade. Figure S4. Plant growth-promoting operons found in the S. marcescens UENF-22GI genome. a) biosynthesis of pqq; b) phosphate transport system; c) poly-beta-1,6-N-acetyl-glucosamine biosynthesis; d) bacterial cellulose bio [file 12864_2018_5130_MOESM1_ESM.zip › TS5.xlsx]

## Sheet: commonGenes-non-clinicalCluster
Gene	Annotation
AK961_01400	histidine kinase
AK961_01725	transcriptional regulator
AK961_01730	lactonase
AK961_02235	cupin
AK961_02240	hypothetical protein
AK961_02245	hypothetical protein
AK961_02250	MFS transporter
AK961_02280	2-succinyl-6-hydroxy-2, 4-cyclohexadiene-1-carboxylate synthase
AK961_02385	glyoxalase
AK961_02505	tetrathionate reductase
AK961_03695	secretion protein
AK961_03940	acetyltransferase
AK961_04240	hypothetical protein
AK961_04510	FMN-dependent NADH-azoreductase
AK961_04705	CadC family transcriptional regulator
AK961_04725	tyrosine protein kinase
AK961_04735	glycosyltransferase
AK961_04740	hypothetical protein
AK961_04750	glycosyl transferase family 1
AK961_04805	acid phosphatase
AK961_04925	quercetin 2,3-dioxygenase
AK961_04930	hypothetical protein
AK961_04965	glutathione transferase
AK961_05065	hypothetical protein
AK961_05155	aspartate aminotransferase
AK961_05165	hypothetical protein
AK961_05425	hypothetical protein
AK961_05430	hydrolase
AK961_06690	DNA-binding protein
AK961_06745	transporter
AK961_06785	enterochelin esterase
AK961_06840	methyltransferase
AK961_07085	peptidase
AK961_07135	AAA family ATPase
AK961_07170	LysR family transcriptional regulator
AK961_07275	hypothetical protein
AK961_07695	MerR family transcriptional regulator
AK961_07730	glycosyl hydrolase family 3
AK961_08505	hypothetical protein
AK961_08600	hypothetical protein
AK961_08645	transcriptional regulator
AK961_08875	hypothetical protein
AK961_08920	GntR family transcriptional regulator
AK961_09185	ArsR family transcriptional regulator
AK961_09245	hypothetical protein
AK961_09250	hypothetical protein
AK961_09865	pyridine nucleotide-disulfide oxidoreductase
AK961_10175	HxlR family transcriptional regulator
AK961_10760	hypothetical protein
AK961_10785	pilin
AK961_10790	fimbria A protein
AK961_10795	hypothetical protein
AK961_10800	P pilus assembly protein pilin FimA
AK961_10805	pilus assembly protein
AK961_11610	transcriptional regulator
AK961_11645	transcriptional regulator
AK961_12485	cation transporter
AK961_12520	ABC transporter
AK961_12530	methyltransferase type 12
AK961_13005	apolipoprotein acyltransferase
AK961_13305	fumarate reductase
AK961_13310	phosphoenolpyruvate synthase
AK961_13340	alanine-phosphoribitol ligase
AK961_13360	prodigiosin biosynthesis protein PigM
AK961_13385	penicillin-binding protein
AK961_13605	competence protein ComE
AK961_14005	GNAT family acetyltransferase
AK961_14020	hypothetical protein
AK961_14375	iron utilization protein
AK961_15510	alkanesulfonate monooxygenase
AK961_16500	pilus assembly protein
AK961_18490	esterase
AK961_18610	alcohol dehydrogenase
AK961_18770	alkaline phosphatase
AK961_19070	hypothetical protein
AK961_19450	hypothetical protein
AK961_19455	malate dehydrogenase
AK961_19460	hypothetical protein
AK961_19465	MFS transporter
AK961_19520	hypothetical protein
AK961_19525	peptide synthetase
AK961_19800	hemolysin
AK961_20150	hypothetical protein
AK961_21445	lactoylglutathione lyase
AK961_21460	D-threo-aldose 1-dehydrogenase
AK961_21490	DNA-binding protein
AK961_21845	hypothetical protein
AK961_21850	porin
AK961_22285	transcriptional regulator
AK961_22735	ketodeoxygluconokinase
AK961_22740	LuxR family transcriptional regulator
